# Supplementary material for: Genome-Wide Identification of ATP-Binding Cassette (ABC) Transporter Gene Family and Their Expression Analysis in Response to Anthocyanin Transportation in the Fruit Peel of Eggplant (Solanum melongena L.)
Source: Int J Mol Sci. 2025 Aug 14;26(16):7848. doi: 10.3390/ijms26167848 (PMC12387006; doi:10.3390/ijms26167848)
Supplement: Supplementary file 1 [file ijms-26-07848-s001.zip]

Archive with 13 entries (13 files):
- 1. Table  S1 196 SmABC protein sequences.xlsx
- 10.Table S10  Primers used for qRT-PCR Analysis.xlsx
- 2. Table S2 37 SmABC Shorter proteins.xlsx
- 3. Table S3 Pfam analysis of SmABC protein sequences.xlsx
- 4. Table S4  SmABC  identification and characterization.xlsx
- 5. Table S5  Gene duplication and KaKs analysis.xlsx
- 6. Table S6 Syntenic genes.xlsx
- 7. Table S7. Motif sequence information of SmABC in eggplant.xlsx
- 8. Table S8 Cis regulatory elements.xlsx
- 9.Table S9 FPKM values of SmABC genes and correllation coefficients.xlsx
- Figure S1. Phylogenetic tree of SmABC genes in eggplant .jpg
- Figure S2. Gene structure of SmABC in eggplant.jpg
- Figure S3. VIGS of SmABCA17 and SmABCG15..jpg
