# Supplementary material for: Genome-Wide Identification of ATP-Binding Cassette (ABC) Transporter Gene Family and Their Expression Analysis in Response to Anthocyanin Transportation in the Fruit Peel of Eggplant (Solanum melongena L.)
Source: Int J Mol Sci. 2025 Aug 14;26(16):7848. doi: 10.3390/ijms26167848 (PMC12387006; doi:10.3390/ijms26167848)
Supplement: Supplementary file 1 [file ijms-26-07848-s001.zip › 1. Table S1 196 SmABC protein sequences.xlsx]

## Sheet: Table S1
Table S1: 196 SmABC protein sequences
Gene name	Gene ID	No. of Amino acid	Sequnces
SmABCA1	Smechr0100584	399	MMALASTSNGQVLSSVFKKISHVPTSSRTCSLPSHVIQRSACCFQCTGRSVNNINLRWKEVEQRYSSPRGLLMCRVQQHDSTSEENKENISQATLIWRAIKLPIYSVALIPLTVGSAAAYLQTGLFSARRYFMLLASSVFIITWLNLSNDVYDFDTGADKDKKESVVNIVGSRTGTFIAAYLLLALGFLGLTYTSVEAANLCAILLLASAITCGYIYQCPPFRLSYQGLGEPLCFAAFGPFATTAFYLLQSSTSELPITYTILSASALVGFTTSLILFCSHFHQVEGDKAVGKFSPLVRLGTEAGSKVVKVGVATLYSGMLLLGLTQTLPFTCIILCALTIPVGKLVVSYVEKNHKDKAKIFMAKYYCVRLHALFGVALAAGLVAAKMVARYAVPKPIF*
SmABCA2	Smechr0102133	618	MAFLKDILRLADGLSLVAKEAISRQRRIDGGDNLQSLIKSTLLSVTDLTGLTKGKVRQLDKEIDANSAVRPDSHKQSVVYFTDEKPSTSTSSSSTFTSEPSQIERQLEPKEVSAVESHDNLESPPQAAGTSNEGDPQIDSISSESKAAEVVVPVTPQLRRQRKPRERKVPTTSFSRALGFAGLGAGLAWGTLQESAKRLVFGEANVQGQQSVVSPYLSERNAERLALALCRMRGAALKLGQMLSIQDESVVPAPILAALDIVRQGADVMPRSQLNQVLNSELGDDWSSKLKSFDYEPMAAASIGQVHRAFTKDGMEVAMKIQYPGVADSIESDIENVKLLLNYTNLIPEKLYLDNAMKVAKEELSRECDYELEAKNQKRFGILLSGRKGFYVPVVVDDL…
SmABCA3	Smechr0102967	97	MYVKCTNLTSMPEFDVICMEELYIWWNNCAEINDELFRGFREGNIEGKVNEVLADDKPDPPQMDSTSSLVDMSMSSILLTRALANGSQVGEESAVPQ*
SmABCA4	Smechr0200530	313	MYGTYCGLIKLASEAIPNPMSNLGDVLKEKEFSAYEKSNYDATRIKNVYEISRSKYLESIHEGSLREEEEGEQEKMKSYCLSELWNLQRPELIVLLVGLIMGMLAGAILSLYPLVLGQALKVYFYTDMSRLKTEVGYLCLILVGLAFGCIFAMVGQQGFCGWAGTKLTMRVRSSLFKSILKQEPRWFDLDENSTGVLVSRLSVDCVSFRSVLGDRFSVLLMGLRSAAVGLGVSFKLEWRLALLAAAVTPFTLGASYLTLIINVGGKLDNSSYAKASSIAAGAVSNIRTVATFSTQEQIVKSFEQALAEPRKQL*
SmABCA5	Smechr0202272	626	MSRIFSVGKTKGLGQSICRKQTTICSEQNRKLQLIGNGVCSPRCIFYGQYVSNTIGHASSIAHRMRNTFHGTYSVTSPATVVRNHAEIAWKKLSRKSFIEGQTFISLSRFAQALSLALSRSYVILPGFLALTYGRNIMLAQAPPDLEYGRLPVTSYYRHAEDGHFLVTLFLHSIFEGFVLLLRAFYLGILFSPSIVMAPFADAFGPDFRKLWLRVVRNTMEIAGPAFIKWGQWAATRPDLFPKDLCTELSKLHTKAPEHSFAYTKKTIKKAFGREISEIFDEFEEKPLASGSIAQVHRASLLYQYRGRQIKPITVAVKVRHPGVGESIRRDFKIINLVAKISKYIPKLRWLRLDESVQQFAVFMMSQVDLAREAAQLSRFIYNFRRWKDVSFPKPVYPL…
SmABCA6	Smechr0300159	630	MSRFFRIGSIKRVAQSLEKSRRSAYLGEKHGLLVRVGICSSKYRFYGQYTSSAKGYASFTGCKVQNDMCNNFHKIQSATWWSNPKAHHARLAWKRFLLISLYRGRTFMPLNRIAQAVSLALCRSHVVVPGIFALRYGKKVAVAEAEALPVVELSSARNRFYLRAEDSHALFTQLILSAFEGAILLVRAFYLAILFSPSIAMAPFAEVLGPGFRKIWLQVVHRTLERAGPAFIKWGQWAATRPDLFPRDLCTELSKLHSKAPEHSWAYTKKAVEKAFGRKLHEIFDDFEQTPVASGSIAQVHRASLKSRYPGREIKPVKVAVKVRHGGVGESIRRDFEIINIVAKISGFIPSLKWLRLDESVQQFGVFMMSQVDLAREAAHLSRFIYNFRRWKNVSFPKP…
SmABCA7	Smechr0302578	488	MFFHFDLKEFQEKVSTQLRPWQRSFQFWVRAADIYTGYKVFQVRASLEKDVKKQEVMWEKQHEVAADKIYNMCSELGGFFLKVAQIVGKPDLAPAPWVKRLVTLCDQAPATPYNVIRVVLEKELGQSTDELFEYFDKDPLGSASIAQVHRARLKGDKNDVVVKVQHPGVQELMMTDIRNLQAFALYIQKTDVKFDLFSVTKEMEKQISYEFDFVREAEAMARIQHFLRQNNKKSPVRVPRVIRDMVSRRVIVMEYIDGIPILKMGDEMKKRGVNPDGKLAVAAKQNILKNLSLAYGQMILKSGFFHADPHPGNIMICKGSEVALLDYGQVKDLPDELRLGYARLVLAIADNDPLRASESYRDLGIETLSKCENEQDELLRLAQTMFDTKLPPGVTMLQP…
SmABCA8	Smechr0302784	944	MADLVHGPASFSTQANALLRKNFTFQKRDVKSNIRLISVPIILCLLLVFLQNWVNKELDKPWNRCGCKCVGKNGEGKCEEVCGIQYSDFNQAISCSIPSPLEWPPLLQIPESTYRALRTDFISYGDLPDDSCKISGSCPVTILLTGNNRTFGESMGRNLFSSGSTLDFSDIFYSSTYNVLGTESQTKYVNFLEAAFFSNLTVYNVRSQCSPDSTFYLPLEFGSVAVQQEISCVKGLHLWRNSSYEINNELHKGYRNGNPEGKINEIIAAYDFLNSNRNGLNVSIWYNSSYKNGKSNQPLTLSRVPRSVNLASNAYIQFVLGPSARILFEFVKEMPKPETKLTLDFASLLGPLFFTWVVSQLFPVVLIALVYEKQQKLRIMMKMHGLVDGPYWMISYAYF…
SmABCA9	Smechr0302785	968	MEVQRGFPLLKQQYKALLKKNYLVAWRNKTATCLQLVASLFFIFLLFLIQRAIEARFSSSSSYKNVPDPQPLVSPPIPPCEDKNFISLPCYDFVWSGSQSSKIEQIVRGIMANNPGRSIPSSKVLSFRTRDEVDEWLFKNPMHCPGALHFVERNASIISYGIQTNSTSVVNRGVYEDPTFKFQIPLQLAAEREIARSLIGDPNFTWVVSLKEFAHPAFEVFSALGIVGPTFFLAVAMFGFVFQINALIMEKELKLRQAMTMMGLYDTAYWSSWFTWDGFITLLSSLLIVLFGMMFQFDFFLNNNFGVVFLLFFLFQLNMVGFAYMVSAFISKSSSTTTVGFFTFIVGFMTQLVTTFGFPYSKNYSKSYRIIWSLFPPDLLAQGLKLLSDATATPEDPGV…
SmABCA10	Smechr0400204	637	MAASRCRILVKGSVERVAHSLLASPKAKNSAVWTTFPAGLSYFSRLHSQCRVCHRGFTSSILYEAKGTLWKTYNSKTSCLFLTNEKVTHHARIAWKRLLQIHSSCGTILSPVSRVTCVMSLALSRSHLVSPGILAFLIGQLAWKQSVLAEAEGFTSPESLYMQAKDGHIYVTSFILLLFEGVILFLRAAYLAFLCSPCILMAPFADSFGIEFRKKWLRAVRKTLEKAGPAFIKWGQWAAARPDLFPDDMCNELAELHSKAPAHSYAYTKRSIEKAFGRKLHEIFENFEEEPVASGSIAQIHRATLKFRYPRQRVKPIRVAVKVRHPGVGESIRRDFVLINMFAKVSKVFPTLKWLRLDESIQQFAVFMMSQVDLSREAANLSRFIYNFRRWKDVSFPRP…
SmABCA11	Smechr0401776	708	MLVVPPQPLPLFAANSLSYGSFRYLCGRNKVNSSFSRVAPPVAAVAREVDDFTKYSGYVFEVNPSEEDSLTEYNIVKIAAFYQKKPLIVLRRLVQIGSTLGKWFAVRYMDTVSERADEMFKIRAAELRKILLQLGPAYVKIAQAVSSRPDLIPPSYLDELSLLQDRITPFSSEVAFEIIEKELGMPIDVIFSEISPEPVAAASLGQVYQARLRSTGEVVAVKVQRPGVQSAISLDIFILRYLAGFIKKAGKFNTDLQAVLDEWASSLFREMDYKQEARNGVKFRQLYGSIQDVVVPEMNLAQTTRKVLTMQWLEGQKLAGVKDLYLVEVGVYCSFNQLLEYGFYHADPHPGNLLRTYDGKLAYLDFGMMGEFKQEYRDGFIEACLHLVNRDYSALAKDF…
SmABCA12	Smechr0402618	715	MSSSVASFTANHHIKLPSCADAVRFSGAKSSGGRRVKLRVTLPRAALVETGPQQVPTIRDVAENSNVTGQTLQVGSSSRDRADDMQSEARAMTRAAGASVYSPEFLSNKYGSRPIKVLSRALQIFNGLGSFALKVWLDRLNGELDRKMRLRAIELRQTFTRLGPTFVKIGQGLSTRPDLCPPEYLEELSELQDALPTFPDAQAFSCIERELGRPLDTIYSSISASPIAAASLGQVYKAQLKYSGQVVAVKVQRPGIEEAIGLDFYLIRGLGVLINKYIDIISSDIVALIDEFARRVYQELNYVQEGQNARRFKKLYADKEDVLVPDIFWDYTSGKVLTMEWVEGVKLNEQEAIERQGLKVLDLVNTGIQCSLRQLLEYGYFHADPHPGNLLATPEGKLA…
SmABCA13	Smechr0600825	538	MAGRSLLRATAKLLVASTALGGGAAAATIASSDDPAMALKLCTIVPLRLYRDSITAATIAFDYEYSLWGLPEGSAERTKAKHEVHMRGARRLEELCFRNGGIYIKLGQHLGQLEYLVPDEYVHIMRESMLNRCPHSSYDQVHEVVKKELGGAPDEIFDEFDPVPIASASLAQVHVARTHEGQKVAVKVQHTHMTDTAAADYATVELIVNTLHQFFPSFDYRWLVAEVRESIPKELDFLVEAKNSVKCMDNFQKLSPHIAEYVYSPRVYWNLSTSKLLTMEYMEAAQVNDLKSIQRLGIQPSDVVKLVSETFAEMMFKHGFVHCDPHAANLLVRPLPSGHRSIFGRRKPQLIILDHGLYKELDYNTRINYAALWKALVYSDADGIKENCVKLGAGDDLYA…
SmABCA14	Smechr0602433	940	MADAATAPATYATQADALLRKNLTFQKRNVKTNIRLIMVPIFLVLLVRGIEILSSSTMNKGSKCGCKCIDKYGTGKCEDVCSMEYSTPLQAPSCPVEEPYPWFPVVQLPEPGNSAVKTDFITYPDLPDESCRKSGTCPAIILMTGSDKTFAQSVSRYLIKKETNQNSTDTTNRFIGTVVAAGSTNFLDPAFNPPMPTLSMIASECPADYQTTGPIEYPGTTGRNLKVVINCREGLSLWRNSPSEINDELYKGYIKGNPEKKTDEIAAAYDFLNTDKKRFNLSIWYNATYKVDARGEKSVRVAPLVNLASNAFLQNLLGPSFEIQFAYTKEMPKEGSMKNVDIASQMGPVLFTWVILQLFPVAFVALVYDKQQKLRIMMKMHGLKDAPYWTISYAYFLVI…
SmABCA15	Smechr0602434	941	MELQGGIPLLMQQYKALFRKNLLLAWRNKPATFLQLFSSFFFIFLLFCVKISSESRKSNDSSTKELRDPKTLVVPPIPPCEDKFFIKTPCYDFVWSGKRSKTIGDIVKNIMAKNPGRPIPPEKVLAFNTPKEVDKWLFDNPVRCPAAVHFTVKRGDKITYGIQTNSTEVRKRGVSEDPNFKFQIPLQVAAEREIARSLIKDPNFPWEVSFKEFPHPPGVSVNEVTLSAMVFFMAVAIFNFVFQISALVTEKELKLRQAMTMMGLFDTAYWLSWISWEALLIFFSSTLIVIFGMMFQFDFFLRNNVIVVGLLFFLFQLTMVTFGYWLSTFLNKASSATNVAFAIFIVGFITMIASQIIVYPYSKQFSNGHRAYWSLFPPNLLTIGLQILNEATESPKDPG…
SmABCA16	Smechr0602435	896	MAPFWNQVNALFRKNLVYHKRHARSHLKVILFPALLFILLGALQSYVNKMKKMEQGPLYKVEYPPLLQTPSPQFRAVMTDSMPFPGLPDASCRRNGSCPATVLITGENRTIGESVAKKMFIDSPEPKASTDYQTIADGIFGTSGYWAYGDLLFHVRPHCSAAISSRSGYSTSVTNLDIICVEGLNLWRNSSVEINDELFQGFREGNTEGKINEFLAAYDFLDTSGENFNVNIQFNSTQGYTYLSDDEPKLLRTHRAENMVTNAYLQFLRGSSTKMVLDFVAEMPIPGGFHRPDDISTFISIIFFTWVILQVFPVILSSLIYEKQRKLRIMMKMHGLGDVPYWMITYAYFLVISLIYMCCYFGFGVLTGLTIFRLNSYGVQCIFYFIFTNLQISMAFLLA…
SmABCA17	Smechr0602436	946	MESQQRGFSLFWRQTIALLKKNFLLSMRNKRATFLQLFSSLFFLGLLFGIQQGMTYRSKHPSAIHAVDDPQPLRNPPIPPCEHKFFIKRPCYDFVWSGSGNKRIESIVLGILANNPGRPIHSSKVKSFGTKDDLNNWLLSDPMRTPGALHFVERNATVISYGVVTNTSTYIQVPRASEDPTFKYQLPLQLAASREIARSLLGDSKFSWNVGLKEFAHPAIEKPEESDSFQDFAFFNIFGPIFFYAVSMFGFVFQISTMVLEKELKLRQAMTVMGLFDSAYWCSWLIWEGIMTFLSSLLIVLFGMMFQLHLFLKNSFLIVLLLFFLFQLNMVGFAFLISNFMRKSASTTSASFAIFVIGCGTQPFSPVLYGDTSHKTRYRRIIWSFFPPNPFSGGLHTLL…
SmABCA18	Smechr0602537	700	MMRNSSSSFSSSSVIMEIEDESKPQGPDGIVVSAHMAWKDVNVMVTLNNGDTKNVLGLTGYAQPGTFTALMGPSGSGKSTLLDALSGHLASNAILSGKILLNGHKAKLSYGTAAYVTHDDTLIGTLTVRETIHYSAQLRLPDGMPLLEKGTLVESIIIEMGLQDCADTFIGNWHLRGISGGEKRRVSIALEILMKPRLLFLDEPTSGLDSASAFFVTQTLRRLSRDGQTVIASIHQPSCEVFELFDRLYLLSGGKTVYFGQASEANQARYISLTRDSASFYFLILATYNVLFGTICDFMVLFHTGFSHYLFFVLALYASITAVESLMMVIASVVPNFLMGIIVGAGILKNRNQFIMFEVIYALIWFQMGKQGEELTEQETAIYDRQIRVWGVDAQRRLS…
SmABCA19	Smechr0700430	475	MNIQSDFQEKLSACFKPWQRSFQFWVRAVDIYTGYKVFQLRVGFEKDVQKQEAMWERQHEVAAEKIYNMCSDLGGFFLKVAQLIGKPDLAPAAWVRRLVTLCDQAPATPYNVIRAVLEKELDQNVDDLFESFDVDPMGSASIAQVHRARLKGDKADVVVKVQHPGVQELMMTDIHNLQAFALYLQKMDIKFDIYSLTKEIEKQIGYEFNFLREADAMDRIRRFLYENNKKSPVMVPRVIRDIVTRRVLVMEYIDGTPILKLGDEMAKRCISPDGRIAAVARQNILKSLSLAYGQMILRSGFFHADPHPGNILICKGAEVALLDYGQVKDLPENLRLGYANLIIAIADDDAIRAIESFKELGIDTLSKCEDEQKEMLKLAQGLFDTKLPPGVKMLQPFSE…
SmABCA20	Smechr0701670	712	MVAMLASQSCYCRRGELINHGSNVNLSFSGSTSIPFLSKFDRESGKSPRKIHRLKVQMQQTESPEKVGINGRPVKMVPTSEVKKRMAPSVNGSAVVNGSAQRMAPSVNGSTQRINGANLVKRVPTSAPAKKQKSKELPPAENLKVLPSDEGFSWANENYNSIQRSIDVWSFVLSLRVRVFLDNAKWTYVGGFTEEKQKTRRRGTASWLRECVLQLGPTFIKLGQLSSTRSDLFPREFVDELAKLQDRVPAFSPEKAKEFIKKELGVPVDILYKEFEDQPIAAASLGQVHRAILHNGEKVVVKVQRPGLKRLFDIDLRNLKLIAEYFQKSETLGGPTRDWIGIYEECATILYEEIDYINEGKNADRFRRDFRNIKWVRVPLVYWDYTATKVLTLEYVPGI…
SmABCA21	Smechr0801644	732	MRSIISCLKRRRPAVLSPTVCFGCSVETALCEYSSSSSPEVILAGKHGNFVGSCLSTPKFFSTGFSSVHGERPTAEYARLRKESLESEFGHALTYKSKNLSSFYRFGPFMALYRAAIISFYVLKLTIWRLFVHDLRRRAVKFRETLIHLGPFYIKLGQALSTRADILPKVYCQELAKLQDQIPPFPTHVARRSIESQLGVRISQVFADISKEPIAAASLGQVYKAHLHSGELVAVKVQRPHMSHLLTLDAMLFHMIGGQLKRFAKARKDLLVAVNEMVRHMFEEIDYILEAQNAERFASLYACSNKEKTVPGSAVTDNIGCQKTVGIKVPKIYWNFTRKEMLTMEWIDGIKLTDESRLRKANLNRRRLIDQGLYCSLRQLLEVGFFHADPHPGNLVATE…
SmABCA22	Smechr0801688	952	MGWGNIYKRRVKVFAVALIIYFDYKALQQREKWANKSKKASLWEKAHERNARRVLNLIVELEGLWVKLGQYLSTRADVLPEAYICLLKQLQDSLPPRSLKEVCQTIEKELGKTMDDLFLDFDKVPLATASIAQVHRATLTDGQEVVVKVQHDGIKEVILEDLKNAKSIVDWIAWAEPQYNFHPMIDEWCKESPKELDFNHEAENTRKVSRNLHCNKTCDDSKPANHVDVLIPEVIQSTEKVLILEYMDGVRLNDAESLRALGVDKQKLVEEITRAYGHQIFVDGFFNGDPHPGNFLVSKEPPHRPILLDFGLTKLLSSSLKQALAKMFLAAAEGDHVALLAAFAEMGLKFRLDVPEQAMEVTSMFFRSSTPANEALASMKMLSEQRSKNFKVIQEKMKL…
SmABCA23	Smechr0801719	662	MEGISTSCLYSSITPSSIEYKNRRKLFNTVQKNRSLSTRICAVSSVSTVQNPSEKTDLLVKDISRTSALEQLDIERGVCIPFRKYSPESVRNKVLESRGQIFSLVGRGIEIVWNLGLYWTTLVYDYLVGRDEEVVPFRARQLRKLLCDLGPSFIKAGQVLANRPDIIREDYMNELCILQDDVPAFPNQVAFNIIEEELGQPLEAVFSKISSQTIAAASLGQVYRATLRASGEEVAIKVLRPQIEPIIYRDLFLFRTLASFLNGISLQKLGCNAELIVDEFGEKLLEELDYTLEARNIEDFLENFKDDPTVKIPQVYRQLSGSRVLVMEWIDGIRCTDPQAIRDEGIDIDGFLTVGVSAALRQLLEFGLFHGDPHPGNIFAMRDGRIAYVDFGNVAVLSQ…
SmABCA24	Smechr0902502	793	MDAAAQLVYCGIDPLRRSSLPYRALSSSSSSSSSLSKKLKFRRRNVVVRAIATEPKPSEAKTTTKPVNGIPKPVNGSSTRMQDVSNEIKRVRAQMEENEDLAILMRGLRGQNLKDSLFADDNIKLRLVEVDESSEFLPLVYDPASISAYWGKRPRAVATRIVQLTSVAGGFLSRLAWDVINKKVKENEVARAIELREIVTSLGPAYIKLGQALSIRPDILSPVAMVELQKLCDKVPSFPDDVAMALIEEELGEPWYNIYSELSPSPIAAASLGQVYKGRLKENGDVVAVKVQRPFVLETVTIDLFIIRNLGLILRKFPQISIDVVGLVDEWAARFFEELDYVTEGENGTLFAEMMKKDLPQVVVPKTYSKYTSRKVLTTGWIDGEKLSQSTASDVGELV…
SmABCA25	Smechr0902681	1993	MHQRGALLQLWAQVVLEPNKWTYTVTKRIKDGKWLSQEVDLLHQITFRWIGAGKSTLLDGLAGRIASGSLRGKVSMGGLDMSPSLIKRTSAYIMQDDRLFPMLTVYETFMFAADFRLGSLSTIEKQERVERLIEQLGLSSTRNTYIGDEGTRGVSGGERRRVSIGVDIIHGPSLLFLDEPTSGLDSTSAHSVIEKVHDIARAGSTVILTIHQPSHRIQLLLDHLIILARGQLMYQGAPNDVSHYLEYDQSEFGVEAVAAFTLTGMKPPPIGAAAHNMSASTVPLSPARPSHHAKHQVVEAQGRDKSSKRLRLQTHMQDDTDVDHSVRSPWNTSKSWTANRSGVLQSIGFSPARRNDHRSPSVMGSSPGCYVRSTEIIQSTPTPHSSDYTVNENDYLTPH…
SmABCA26	Smechr1001437	532	MAVVTVLRGGRLPLLPHSQLPIVRPTNTAYRNRPNVLRILSRYSQSQDVFTSRVQDRLENLPKLVEDIVQTSLSTGPRGALRLAQGVQAVVGVGTEWLQDVSKTVNSSTGLPTQLQLGLLSPVYVRKLFERMGATYIKLGQFIASAPTLFPPEYVQEFQYCFDRAPSVPYGQIQTILREELGRPIDTVFEYIDPTPLASASIAQVHGARIRGTGEDVVIKVLKPGIEDILVADLNFIYIAARILEFLSPDLSRASLVAIVKDIRESILEEVDFNKEATNIESFRRYLEAMGLTRQATAPKVYRQYSTKRVLTMERLHGVPLTDLDSINSLVSSPETSLITALNVWFGSLLACESFHADVHAGNLWQLRDGRIGFLDFGIVGRISPKTWAAMEVFLESIA…
SmABCA27	Smechr1002253	264	MEWDLLRDFLKGMIKPVAALAVVIMAIGLSYIQKLGLEGEMIYSVFRAFLQLSIIGFVLQFIFTQKNAAWIILAYLFMVTIAGYTAGQRAKHVPRGKYIAGVSILAGTAVTMFLLVILNVFPFTPRYIIPVAGMMVGNAMTVTGVTMKKLRDDIKIQMSLVETALALGATPRQATLEQVKRSLVIALSPVLDNAKTVGLISLPGAMTGLIMGGASPLEAIQLQIVVMNMLIGASTVSSIFSTYLSWPSFFTKAYQLETKVFSSE*
SmABCA28	Smechr1100778	757	MASISATLSTATLPELKFLSPISTSRSFCVPLRSRIKAAGKREENAVLDEKDVELLRKVNGTGNGNGNGSVKRSADLNGVLLVDKYSNGSVDMIESENESLVKYVNGNGNGNGVAGKSAEELVEVKAEEVVEKRNKKSVDEIGQEEAWFKKNKKVEVSVPPGGRWNRFKTYSTIQRTLEIWGSVFTFLFKAWLNNQKFSYRGGMTEAKQAERRKVLARWLKETILRLGPTFIKIGQQFSTRVDILAQEYVDQLSELQDQVPPFPSETAVSIVEEELGGSLDDIFERFDREPIAAASLGQVHRARLNGKEVVVKVQRPGLKDLFDIDLKNLRVIAEYLQKIDPKSDGAKRDWVAIYDECASVLYEEIDYTKEAANAELFASNFKNMDYVKVPTIYWEYTT…
SmABCA29	Smechr1101015	363	MVSFVGSVMSPALNIWKSSSDPSSSFTYMKSSFPNSDLGNPFFVRSLTNRKGKLTVCACVASPRDYKAADSDRFPNSRFNQESAKLENVSLSREPEDEADVLIECRNVCKSFGDKHILRGVSLKIRHGEAVGIIGPSGTGKSTILKIMAGLLAPDKGEVLIRGKLRNGLVSDEEISGLRIGLVFQSAALFDSLTVRENVGFLLYENSAMPEAQISQLVTETLAAVGLKEVEDRLPSELSGGMKKRVALARSIIFDTTKDIVEPEVLLYDEPTAGLDPIASTVVEDLIRSVHVTGKDALGKPGNIASYVVVTHQHSTIRRAVDRLIFLYEGKVVWQGMTHEFSTSANPIVRQFASGSLDGPIRY*
SmABCA30	Smechr1101207	724	MADVKALETYLNYFYCISKRWTKPLPETYDPELVSEYFNLRPHVVALRLLEVFVAFTSAAIQIRISGLLPSSNEDVKKEMSSYILGKVLKETMLNLGPTFIKIGQSLSTRPDIIGSEIMEALSELHDRIPPFPRDVAMKIIEEDLGSPITTNFSYISEEPVAAASFGQVYRGSTLDGSSVAVKVQRPDLRHVVVRDVYILRVALGLVQKIAKRKNDLRLYADELGKGLVGELDYTFEADNAMKFQELHSTYSFIRVPNVYQGLSGKRVLTMEWLVGESPTDLMMMSTKDSAVYQSTDGEGCQSEAKRRLLDLVNKGVHASLIQLLDTGLLHADPHPGNLRYTSSAQIGFLDFGLLCRVKRKHQYAMLASIVHIVNGDWESLVLNLIEMDVVKPGTNLRL…
SmABCA31	Smechr1102275	544	MVSRRRIFNKYLIAGAMAGAGLTFQALSPNSSLSSTDSPFINGVVRSSRALFTIASTVIDYKFSLYGLNPNADEYRLTLSELHLRSAKRILTMCEANKGIYIKAGQFVAAIRQVPKEYSTVLSSLQDNAIPFQFEAIKHVLASNLGLTCLSEIFFSFDEHPVAAASIAQVHHAVLLKDRQEVAVKVQYPGLEYQMKFDLVTMSLLSKLVGLIFPGYRFQWLVSKFEKSIASELDFIGEAKNLERIRENFKDNSMVRVPNVFWDFTTMQVLTMEFCRGCKVDDLDFLKESGISAVRVAKTLAEVFAEMIFVHGFVHGDLHPGNILVSPEGKNGFSVVLLDFGICKQLDEDFRVKYCELWEALIVKDSTKIQEIGECFGVGKYARYFPVIFTGRTIDSKSA…
SmABCA32	Smechr1102477	1922	MEKKKVKEKEDMRNSRRQLKAMLRKNWLLKIRHPFVTCAEILLPTLVMLLLIAVRSKSDIRIHPTQPYIRKGSGMFVEVGKSDTSPPFNQVLELLLAKDEYLAFAPNTAETRMMISILSLKFPVLRLVTKVYKDEAELESYLRSDLYAVYDQNKNLTNPKIKGAVVFHEQGPQLFDYSIRLNHTWAFSGFPDVKSIMDTNGPFLNDLALGVNTVPILQYGLSGFLTLQQVIDSFIIYAAQETMTNLQGLPSRSLDLDAQLKIPWTQLSPSDIRVTPFPTREYTDNEFQSIVKKVMGVLYLLGFLYPISRLISYSVLEKELKIKEGLYMMGLKDEIFHLSWFITYAIQFALSSVLLTVCTMSTLFQYSDKTLVFVYFFSFGLSGIMLSFMISTFFTRAKT…
SmABCB1	Smechr0101256	292	MYGAYCGLIKLASEAIPNPMSNLGDVLKEKEFSAYEKSNYDATRIKNVYEISRSKYLESIHEGSLREEEEEEGEQEKMKSYRLSELWNLQRPELIVLLVGLIMGMLAGAILSLYPLVLGQALKVYFYTDMSRLKTEVGYLCLISVGLGFGCIFAMVGQQGFCGWAGTKLTMRVRSSLFKSILKQEPRWSVLGDRFSVLLMGLSSAAVGLGVSFKLEWRLALLAAAVTPFTLRASYLTLIINVGGKLDNSSYAKASSIAAGAVSNIRTVATFSTQEQIVKSFEQALAEPRKQL*
SmABCB2	Smechr0200946	287	MFVFVKMNILRKIYNNLKLWLGKSGSGKSTVISLLERFYDPKAGEVLIDGVNLKKFQLKWLRQQMGLVSQEPILFATTIKENISYGKENATEDEIKTAIELANTAKFLSKLPQLQVHLMLNQRESCKKHSKVVANRTSVVVAHRLTTIRNADLVAVVNAGKVLEQGTDTELIKDPNGAYSQLVRMQEGNREEEYMKNMDLDKVEVITDLDNNLSRSSSQQSFTVKRSTSHESSRHSFTLSYPIPGVIDIDEAELGDENMKKEDEGSLEKRKKVSIRRLAKLNKPQLP*
SmABCB3	Smechr0201319	318	MQDNNNNGGKKHEDQKVPFYKLFSFADNFDVALMIIGTIGAIGNGLTKPIMTLIFGQLVNSFGSSNPDEVVHKISKVSIYYVYLAIGDGIASLLQMSCWMVAGERQATRIRGLYLKTILRQDIAFFDTETTTGEVIGRMSGDTILIQDALGEKVGKFIQFLSTFVGGFVIAFIKGWLLSIVLVSCIPALVIARAAMPLIMSKMLIRGQVAYAQAGNVVEQTIGAIRTVSAFTGEKLAIDKYDSKLKIACASTVQQGLVAGVGLGTVLLIVFGTYGLAVWYGSKLIIERGYNGGDVISVIIAIMIGGFGLSYFVLKLLA*
SmABCB4	Smechr0201321	307	MQDNNNNGGKKDEDQKVPFYKLFSFADKFDVALMIIGTIGAIGNGLTQPIMTLIFGQLVNSFGSSNPDEVVHKISKVSIYYVYLAIGAGIASLLQMSCWMVAGERQATRIRGLYLKTILRQDIAFFDTETTTGEVIGRMSGDTILIQDALGEKVGKFIQFLSTFVGGFVIAFIKGWLLSIVLVSCIPALAIAGGAMALIMSKMSSRGQVAYAQAGNVVEQTIGAIRTVSAFTGEKLAIDKYDSKLKIACASTVQQGLVSGVGLGTVLLIVFGTYGLAVWYGSKLIIERGYNGGDVINVIMAIMTGGM*
SmABCB5	Smechr0201325	1166	MSCWMITGERQANRIRGLYLKTILRQDIAFFDTETTTGEVIGRMSGDTILIQDALGDKVGKFIQFLTTFVGGFIIAFTKGWLLALVLLSCIPATVIAGGAMTLIMSKMSNRGQIAYAQAGNVVEQTVGAIRTVAAFNGEKLAINKYDNTLKIAYVFTVQQGLVSGVGLGTLLLIVLSTYGLAFWYGSKLIIEKSYHGGDVINIIMSIMIGGMSLGQATPSLNAFAAGQAAAHKMFETINRKPLIDTSDTNGVVLEDIKGEIELKDVHFRYPSRPDMQIFSGFSLVVPSGRTVALVGQSGSGKSTVISLLERFYDPEVGEVHVDGVNLKKYQLKWLRQQMGLVSQEPILFATTIRENISYGKENASEEEISTAIELANATNFVVKLPQGLETMVGEHGTQ…
SmABCB6	Smechr0202948	1249	MAETTEGKPMPEAEKKKEQSLPFYQLFSFADKYDYLLMISGSIGAILHGSSMPVFFLLFGEMVNGFGKNQMDLHKMTHEVSKYALYFVYLGLIVCASSYAEIGCWMYSGERQVSALRKKYLEAVLKQDVGFFDTDARTGDIVFSVSTDTLLVQDAISEKVGNFIHYLSTFLAGLVVGFVSAWRLALLSVAVIPGIAFAGGLYAYTLTGLTSKSRESYANAGIIAEQAIAQVRTVYSYVGETKALNSYSDAIQNTLKLGYKAGMAKGLGLGCTYGIACMSWALVFWYAGVFIRNGQSDGGKAFTAIFSAIVGGMSLGQSFSNLGAFSKGKAAGYKLMEIIKQKPTIVLDTLDGKCLSEVSGNIEFKNVTFSYPSRPDVIIFRDFCIFFPAGKTVAVVGGS…
SmABCB7	Smechr0202997	1257	MSKTTIQKKRSGSFRSIFMHADKADMLLMTLGFLGAICDGFSMPVMLIVTSKLMNNLGGNDTSNTNNFTHHINENALVLVFLACGQWVACFLEGFCWTRTAERQASRLRIRYLKAVLRQDVGYFDLHVASTADVIASVSSDSLVIQECISEKVPVFLMNVATFIGSYVVGFVMIWKLALVGFPFVIFLVIPGLMYGRALMGIARKMRDEYGKAGTIVEQAISSVRTVYSFVGENKTIVEYSAALQGTVDLGLKQGLAKGLAIGSNGIVFAIWSFMSYYGSRMVMYHGEHGGTVFAVGAAIAIGGLSLGSGLSNLKYFSEASAAGERVVEVIKRVPKIDSDNMEGQTLDNVTGEVEFKHVEFAYPSRPESIILKDFNLKIPTGKTVALVGGSGSGKSTVI…
SmABCB8	Smechr0300007	395	MQQKNKHVENTKGKEIEDWNAQKCSSYSKNVSGRSRRFSISCRRSTSKGSSSRLSVGHDLGVTGVVDFHESIRSDDRGESSEYIVDSNSNVSTQKLMSLAYLNKPEVPIMLVGAIAASINGAIFPVFGLLVSTVIKIFYESHHELRKDSRFWALMFVVIGVVSMIVSPLQNYAFGVAGAKLIQRIRSMMFAKLVYQEISWFDDPANSCGAIGARLSSDASIIQNLVGDALATLVQNISTVVVGMTIGLIANWILALVLLAIMPLIGLQGFIQVKLLQKSNAEAKVANEEASQVANEAIGSIRTVASFCAEEKVMEMYQRKSEAPLKQGVKSGLINGVGFGSSDFLFFCLYALTFYLGANLIKHDKAKFSEVFKVHIYNFFALTYITVTLVVSFLP*
SmABCB9	Smechr0300008	299	MARGGDERVPFYMLFAFADRKDVILMLLGTLGAIASGVSKPLMTLLFGDLVDSYGGSNQSNILDKVDKICLKFVLLGIASGIASVFQVTCWVVTGERQVTRIKCLYLKTILRQDIEFFDTQSATGEVIERMSGDTVLLQEAMGEKVGNFIMHISTFIGGFIVAFTKEWHLTLVLLTTIPTIAMTYGGALLVLSKMSGSGQSAYADAGKVVEQTVGGIRTVVSFTGENLSIADYNSKLENAYKPTVNQSLASGIGLGTILMITLFSYGLAIWYGAKLIIDKNRSGADIISVIFSAMLGGR*
SmABCB10	Smechr0301091	1251	MGKSGGLFRYADAVDKLLMFVGTLGCIGDGLMTPLNMFILSALIDDYGDANDNDGASFTNATVDKFSLRLLYVAIGVGISACIGGICWTRSAERQTSRIRMEYLKSVLRQEVSFFDKQNASFQVVATISVDAHSIQDAIAEKIPNCVAHLSTFIFYLILAFYLSWRLALASVPFSLGFVIPGVAFGKLLMIQGMKMKDAYGVAGTVAEQAISSIRTVYSYVGENETLKRFSNGLDESLNLGVKQGLTKGLLLGSMGMIYVSWAFQSWAGSVLVANRGESGGRVFISALCVVLGGLSCMSALPNISFITEATIAATRIFELIDRVPQIDSEDGKGKILAYVRGDIEFKEVKFSYPSRPDIQVLQDFSLKVKAGKTVAIVGDSGSGKSTVISLLERFYDPI…
SmABCB11	Smechr0301712	1244	MKERRCSRFRTHDREKRMSCSSEKGFENKNKNSIGIILRYADGTDILLMCLGTIGAIGDGISTNCLLLYVSQLFNSLGYGKAQQNNHNFMEQIEKCSLYFVLLGLAVMVVAFMEGYCWSKTSERQVLKIRYKYLEAVLRQEVGFFDSQEATTSEITNSISKDTSLIQEVLSEKVPLFVMHSTVFISGIVFSAYFSWRLALVALPTVFLLIIPGLIYGKYLHYLSGKSFKEYSKANAIVEQALSSIKTVYSFTAEKSVIERYSLILDGTIKLGMKQGIAKGLAVGSTGLSFAIWALLAWYGSHLIMHNGESGGRIYAAGVSFVLGGLSLGMALPEVKYFTEASVAASRIFDRIDRVPEIDGEDTKGLVLENIRGEVEFRNVKFIYPSRPDTVVLKDFSLK…
SmABCB12	Smechr0301933	721	MATVPNTFSRLPFTLVNTQRQHNHRLLLHRFNVPPQFSVSSTKSIFHPQLVNSRKLKRTVISSACITSPTFVSENHSKSEETFIEESDDSVVTVQPIEVISWGFLWKLVYRHKWKLLASIFSLVGCAACTLTTPLLSGRFFEVLIGTRPDSLLELLGKVGLLYTLEPIFTIIYVVNMNSIWEKVMSTLRAQIFQRVLIQKVDFFDRYKVGELTALLTSDLGSLKNIVSENTSRDRGFRALSEVVGTLSLLFALSPQLAPILGLLILAVSILVALYKSSTVNVFKAHGLVQASIADCVTESFSAIRTVRSFSGEKRQMSVFARKVLEYESSSIKLGTFKSFNESVTRVAIYISLMALYCLGGSKVKSGELSVGIVASFIGYTFTLTFAVQGLVNTFGDLR…
SmABCB13	Smechr0302972	635	MEGMHGHGLGNARTPLLNRPAFGRKRNEAGDGQLGDLELGDSVPAPNVGFGRVLSLAKPEAGSLVLATIALLVAATSSILIPKFGGKIIDIVSGDIQTPEQKSEALNAVKNTILEIVLIVIVGSVCTALRAWLFSSASERVVARLRKNLLSHLVHQEIAFFDVTRTGELLSRLSEDTQIIKNAATTNLSEALRNLATAFIGLGFMFQTSWKLTLLSLAVVPVISVAVRRFGRYMRELSHKTQAAAAVASSIAEETFGAIRTVRSFAQEDYEISRYSEKVDETLKLGLGQAKVVGLFSGSLNAASTLSVIVVVIYGATLTIQGAMTPGALTSFILYSLTVGSSVSGLSGLYTVAMKAAGASRRVFQLLDRTSSMPKSGDLCPLGDQAAEVELDDVWFAYP…
SmABCB14	Smechr0303356	680	MALLVSGLQFQPRVRIVYSVQKRKNPESRSSIVWKRDPKSKTQLRFRCLYSAGVEEYGKGNSRDKLVKWIEVVRDVFPGGNWWRLSSEDVNVGATSKPVTVVRALKRMWELISEDRFLIFAAFTALIVTALSEISIPHFLTASIFSAQTSSIPVFHRNVRILVVLCIIAGICSGVRGCLFGLANMILVKRMREKLYSTLLLQDISFFDSETVGDLTSRLGADCQQVSRVIGNDLNLILRNVLQGTGSLVYLLILSWQLGLFTLAICSALFTIMLLYGQYQKKAAKLIQEYTASANEVAQETFSLIRTVRVYGTEEQEMQRYAQWMGKLTDIAFRQSAAYGYWNFSFNILYHSTQVIAVLVGGISILAGHITAEQLTKFVLYSEWLIYSTWWVGDNFSSL…
SmABCB15	Smechr0303508	82	MSRLKTEVGYLCLILVGLGFGCIFAMVGQQGFCGWAGTKLTMSFRSSLFKSILKQEPRLFDLDKNSTGVLVSRLFLIDCVGF*
SmABCB16	Smechr0303633	2382	MESDALLDYAVFQLSPKRSRCELFVSRGGNTEKLASGLLKPFVTHLQIAEEQVALAVQTIKLEVERRKKAESWFTKGTLERFVRFVSTPEVLELVNTLDAEMSQLEAARKLYSQGTGDQFNGTGSGGSGVTVAADATKKELLRAIDVRLTTVQNDLYTACSRAAAAGFNLETVSELQTFSERFGAPRLNEACNKFLTLKERRPELISLRDVSGREDGAVRCSYGSDMSIDEDPTTPDQRPTGSHSTGSEKSSACQQPQSHESSVEQEEKGSIVEKEKEKEEEEKSNDQAKLKRRLSVQERISMFENKQKEISGGSGKPAVVKTPELRRLSSDVSVPPVLRRWSGASDMSIDLGGDRKDNESPLCTSSSASDVRGESRLDDHNKNVQDSPRTRPNSNSGS…
SmABCB17	Smechr0400292	111	MDSQPVEPVSYICGDCGQENTLKPGDVIQCRECGYRILYKKRTRRTYRDGIDVLLLSCKYCIYCGIFVKEKSQGKSQSTGNNRKCSARMEVATVEYHAFQRGHCMFFPFCV*
SmABCB18	Smechr0501462	62	MSIEKMWNGLPRRTLPMTSFHLYHRIVDNDLLSGGQKKRIAILRDPDILVLDEALDAESEHKI*
SmABCB19	Smechr0502651	1282	MDEENATERGSDNRENNVLESSDGSGCARVSDKTEKQKVAAADHHEVPYYKLLSFADSVDYALMVIGTITAAGSGICFALMSVLFGELVDSFGMTVDSGKIVGEVSKVSLKFTYLALGSGLATFIQVACWTVAGERQAARIRCLYLKTVLRQDIGFFDQETNTGVIIESLSSDTLTIQDAIGEKVGKFIQVATTFVGGLVIALIKGWRLALVLSSSIPPLVISSAVLVILLVKLASRAQNAYSEAATLVEQTISSIRTVASYTGERRAISEYHNSLNKAYHSGVQEGLASGLGLGVLMFVFYTSYALAVWYGAKMILDHNYTGGDVMNVIMATLTGSLTLGYASPCLRAFAAGKTAAFKMFQTINRKPVIDPYDIKGQKPLDISGDIELKNVHFCYPSR…
SmABCB20	Smechr0502654	1292	MMEDENATERDIDNKEKEVLESSDGSKCARVSDNTDKQEDEVPYYKLLSFADPIDHALMIIGSIAAVGSGICFPVMVVLFGELVDSFGMTVDSAKIVGEVSKVALKFMYLALGSGLATFGRTYTCFCFHGIVNIVLILASFSEVACWMVTGERQAARIRCSYLKTVLRQDIGFFDQETNTGVIIESLSSDTLTIQDAIGEKILATFVGGFVIAFITGWRLALVMSCSIPPLVLSSAAMTILLGKLASRAQTAYSEAATVVEQTISSIRTVASYTGEKRAISEYHNSLNKAYYSGVQEGLASGLGLGVFYFVFYTSYALAIWYGARMILDHNYTGGDVMNVIMATLTASFTLGQASPCLRAFAAGKAAAFKMFQTINRKPVIDPYDMKGQKLLDISGDIE…
SmABCB21	Smechr0600084	1288	MAEVNGMNGNSEINEASSSSGGKNSTGQQDSDKTKQAENTNTVPFYKLFSFADSTDIVLMITGTIAAIGNGLSLPIMTILFGELTDSFGENQNNKHVLHVVSRVSLKFVYLAAGCGVAAFLQVACWMISGERQASRIRSLYLKTILQQDIAFYDKETNTGEVVGRMSGDTVLIQDAMGEKVGKFVQLMSTFIGGFVIAFTKGWLLTLVMLSVIPPLAISGGAMSHVLSKMASRGQEAYAKAATVVEQTVGSIRTVASFTGEKQAVANYNESLIKAYQSGANEGLATGLGLGSLFAIIYCSYALAIWYGARLILTKGYTGGQVINVIIAVLTASMSLGQAAPCMSAFAAGQAAAFKMFETIKRKPEIDAYDTNGKILDDIRGDIELNDVYFSYPARPDEQ…
SmABCB22	Smechr0600085	750	MDEGNGSNGKRVPYNKMNEGSSSSEGHKDSDKAKQTETVPFYKLFAFADSNDLVLMIIGTIGAIGNGLSIPIMTVLFGELTDSFGENQTSKDVLRIVARVSLKFVYLALGCGIAAFLQVACWMISGERQASRIRSLYLKTILQQDIAFYDKETNTGEVVGRMSGDTVLIQDAMGEKVGKFVQLISTFLGGFVVAFTKGWLLTLVMLSIIPLLVISGGVMSLILSRMASRGQDAYAKAAAVVEQTIGSIRIVASFTGEKQAMADYNESLIKAYHSGTKEGLASGLGLGSLFAIMYCSYALAIWYGSRLILEKGYTGGQVINVIVAVLTASILDKSMESGRQSSKRMSLLRSVSRSLSGIGNSSRRSLSISFGLTTGLSLSETANEDTETGIQEVSGKPLK…
SmABCB23	Smechr0602619	1046	MLTGASYTKSMSEISNTKMAYLSEATSMVEETISQIRTVFAFVGENLSIKSFSDCIERQMKTGKKEAFIKGLGTGMFQTITFTSWALTVWVGAVVVTAKRSTGGDVIAAVMSILFGAISLTYAAPDIQIFNQAKAAGKEVFQMIDRKPTINADSRGMTFELIDGNINIQDVHFAYPSRQEKLVLQGFSLSIPAGKVVALVGSSGCGKSTIMSLLVRFYDPMKGEILLDNHNIKDLDLKFLRRNIGVVSQEPSLFAGSIKDNIKMGNNDTNDQQIERAALLANAHSFISQLPDQYLTEVGQRGLQLSGGQKQRIAIARAILKNPPILLLDEATSALDTESEKQVQEALDTAAQGRTVILIAHRMSTIVNADMIAIVEDGKIVEKGTHNNLLDTCTLYNRL…
SmABCB24	Smechr0700762	130	MEPAVTGVDSAISRANYGYLAGAILSLYPLVLGQALKVYFYTDMSRLKTEVGYLSLILVGLGFGCIFAMVGSKKASWLKFGTKLTMRVRSSLFKSILKQEPRWFDIDENSTRVLVSRLSLIVWVFRSCSW*
SmABCB25	Smechr0702522	1256	MGDKGMFRFADKKDKLLMFFGTLGSMGDGLQIPLMMFVLSDVINDYGDLSNSVSMKTVNKHSLRLLYVAIGVGLAAFVEGLCWARTAERQTSRMRLEYLKSVLRQEVGFFDTQAAESSTTYQVISTVSADSTTIQITIGEKIPDCLAYMSSFLFCHIFAFVLSWKITLAAIPFTLMFIIPGLGFGTMMMNVGMQMIESYGVSGGIAEQAISSVRTLYSYVAENQTLEKFSQSLQKVMELGIKQGVARGLLLGSLAMVYISWAFQAWLGSILVSKHGEKGGDIFVAGFNILMAGLNVLSALPNLTAMTEAKSAAIRITEMIDREPAIDTEDKKGKALSYVRGEIEFNGVYFSYPSRPDTPVLQGLNLRISPGKTTGLVGGSGSGKSTIISLLQRFYDPIE…
SmABCB26	Smechr0800266	213	MGMLAGAILSLYPLVLGQALKVYFYTDMSRLKTEVGYLCLILVGLGFGCIFAMVGQQGFCGWAGTKLTMRVRSSLFKSILKQEPRCFDLDENSTGVLVSRLSVNCVSFRSVLGDRFSVLLMGLSSAAVGLGVSFKLEWRLALLATAVTPFTLGASYLTLIINVGGKLDNSSYAKASSIAAGAVSNIRTVATFSTQEQIVKSFEQALAEPRKQL*
SmABCB27	Smechr0801132	103	MHITSYHHCLMVTIQQLVKEEFSYLATSTLDTESERIVQEALDRVMVNRTTVVVAHCLTTIRNADVIAVVKNGVIAEKGTHDVLMNKAQGVYASLVALQTGAT*
SmABCB28	Smechr0801133	151	MHRNVLVIRKMFLVGARDSLFLVGGPRAKDRAVDYPWHMTWELLVSLISMRVSKVMIELKAVANGEASQVANEAIGSITTVASFCAEAKVMEMYQMKSEAPLKQGVKNGLIDGVSFGSSNFCLYALTFYLGVMTKQSFLKFLRYISITSLL*
SmABCB29	Smechr0801134	74	MAREGDERVPFYMLFAFADRKDVILVLLGTLGAIASGVSKPLMSLLFGDLVDSYGGSNQSNILDKVDRHSFNIP*
SmABCB30	Smechr0801964	1255	MSHQESHALSVESGGISKMKQKVNINGDERKKGHQKVSLLKLFSFADSYDYLLMSLGSIGACLHGASVPVFFIFFGKMINIAGLAYLFPAQTSHKVAKYSLDFVYLSVVILFSSWIEVACWMHTGERQAAKIRMAYLKSMLNQDISLFDTEASTGEVISAITSDIIVVQDAISEKAGNFLHYISRFLAGFTIGFIRVWQISLVTLSIVPLIALAGGIYAYVTIGLIARVRKSYIKAGEIAEEVVANIRTVQAFTGEENAVKLYKGALLNTYKYGKKAGLAKGLGLGTLHFVLFLSWSLLVWFTSIVVHKNIANGGDSFTTMLNVVIAGLSLGQAAPDITAFLRAKSAGYPIFEMIERDTISKTSSKSGQQLSKVDGHIQFKDVCFSYPSRPDVVIFDKL…
SmABCB31	Smechr0900041	639	MSLINLNPPYHGRSPPHLHHKLTFPRQVTKPITYIIHNFSISTSALTITSSSTSAAAKSGKFISPFTCLAPLKPYLLAEWKPILCGWLCSVISVYSLSKIVPKVGKFSSLINPLDVVRLREECLVLGGLFFVRLVGNYLQQAFLWEAALNCVYKMRVCVFRKVLQRDLGFFEGESGIAAGDVAYRITAEASDVADTVYSLLNTIVPSSLQLSAMAVQMLVINPVLSLLSALVIPLMGVVIGYLGEKLRDVSNNAHLAAASLSSYLNEILPSILFVKANNAESCERKKFQSLAFADLSATMGKKKLKSFIPQLVQAIYFGALFTFSAGTLLVSKGSIDCSAMVSFVTSLVLLISPIQDVGKAYNELKQGDPAIQRLFSLTRFEPEEIVNPDAVDLECVAG…
SmABCB32	Smechr0900207	1331	MSQDSEEIKTIEHWKWSEMQGLELVVSEDKNSNIPTTTATTNSHQFQETKMEVKKDEGGDVEKPSTALPAVGFGELFRFADGLDYVLMGIGSLGAFVHGCSLPLFLRFFADLVNSFGSYANDVDKMTQEVLKYAFYFLVVGAAIWASSWAEISCWMWTGERQTTKMRIKYLESALNQDIQYFDTEVRTSDVVSAINTDAVVVQDAISEKLGNFIHYMATFVSGFVVGFTAVWQLALVTLAVVPLIAVIGAIYTMTSAKLSSQSQEALSKAGNIVEQTVVQIRTVLAFVGESKALQAYSAALRVSQKIGYKSGFSKGFGLGATYFTVFCCYALLLWYGGYLVRHHFTNGGLAIATMFAVMIGGLALGQSAPSMTAFAKARVAATKIFRIIDHKPSVDRNA…
SmABCB33	Smechr0901286	733	MKMQGRIYLRCFRAGELFHKAETMTLNYIPSLPLKPTTYLHHQYPFRTRHLSTIKRNPWDSAGTTSTGFRQIKAFISNSPAKNTDGMPNGYAMLSTSSSDDGGPKKPIVKKEETEAAAEPDQISNARIISTLAKYLWMEDNFEFRFRVIAALSLLVGAKVVNVQVPFLFKLAVDWLTTATGNASALAEFTTANSTALALFVSPAAVLIGYGIARSGASAFNELRTAIFSKVALRTIRSVSWKVFSHLHELDLQYHLSRETGGLNRIIDRGSRAINFILSSMVFNVFPTILEISMVSGILAYKFGAPFAWITSLSVAAYVAFTLSITQWRTKFRKEMNKADNDASTRAIDSLINYETVKYFNNEVYEAEKYDHFLKRYEDAALKTQRSLAVLNFGQNAIF…
SmABCB34	Smechr0901682	407	MVELLSTHKPKLYYLKVKWESTGQGEVICNTDGASRGNPGPSAYNFCIRDTQGSLVYAEAQKIRTATNLEAEMKAISKALRYCEDCGITKIQIQKDSLCTKRMIKAIGSIAIMILHSGKWDIENRYVDYTLEGVAIKESSTYMELYMLVAKQLMVDLTKNEVRMEYKVEESNVPMHIHNDMGVRVYVLLKKSANDFNMYPICAAIVKKETENVVGGGNCINPSASVLASNALGELDNFDSNELSVEELVESLNALCSGDWMGVISNPGNKYVEKDQVYRDKATLKAIMEKYAISHRFQFKSTRSNAISYSFVCKSEECDWLMKASAISKSGMFRISAFNIDYICPLKDRIYSQRHATSNLVGGIFMPRLENHKRKYTPSHIKNDMKQDLRVDINYMLAW…
SmABCB35	Smechr1000199	188	MSNLGDVLKEKEFSAYEKSNYDVIRIKNVYEISRSKYLESIHEGSLRGEEEEEEEELLSFRIMEPAATGVDSAISRANYGYACRSVLGDRFSVLLMGLSSAAVGLGVSFKLEWRLALLAAAVTPFTLGASYLTLIINVGGNLDNSSYAKASSIAAGAVSNIRTVATFSTQEQIVKSFEQALPEPRKQL*
SmABCB36	Smechr1000429	134	MSNLGDVLKEKEFSAYEKSNYDATRIKNVYEISRSKCLESIHEGSLRGEEEEEEEGEQEKMKSYCLSELWNLQRPELIVLLVGLIMGMLAGQQGFCGWAGTKLTMRVRSSLFKSILKQEPRWFDLDENSTGVLV*
SmABCB37	Smechr1000430	93	MGLSSAAVGLGVSFKLEWRLALLAAAVTPFTLGASYLTLIINVGGKLDNSSYAKASSIAAGAVSNIRTVATFSTQEQIVKSFEQALAEPRKQL*
SmABCB38	Smechr1000886	323	MSHDPRILLLDEATSALDAKSERVVQEALDRIMINRTTIIVAHRLSTVRNADMITVVHRGKVIEKGTHSELLKDPEGAYSQLIRLQEVNKETEESDFLDHRNVISWTSMITGYCQTNRFSDVIALFQEMMAIKVKPDEVTVAIVLSACARLGTFDVGKAVHDYACQHDIKMDIYVGNALMDMYCKCYKSCEMQKTDSYIAQTILEVLQFYDLSIKISSVTLDNASSNKNAIDYLQPILTPLYEDGFHIRPNDSMKLRRYFHILWATESIKDAQGNPQLLDWWRNRDKSFPRLEWVVRDILAIQASFVALEGAFSATRFQLGDF*
SmABCB39	Smechr1100643	245	MSNLGDVLKEKEFSAYEKSNYDATRIKNVYEISRSKYLESIHEGSLREEEEEEAEEEEGEQEKMKSYRLSELWNLQQPELIVLLVGLIMGMLAGAILSLYPLVLGQALKIYFYTDMSRLKAEVGYLCLILVGLGFGCIFAMVGQQGFCGWAGTKLTMRVRSSLFKSILKQEPRLFDLDKNSTGVLVLRLSVDCVSFRSVLGDRFSVLLMGLSSAAVGLGVSFKLEWILALLAAAVTPFTLGASYL*
SmABCB40	Smechr1102806	1262	MRNEEVSCWILTGERQTAVIRSRYVQVLLNQDMSFFDTYGNNGDIVSQVLSDVLLIQSALSEKVGNYIHNMATFFSGLVIGFVNCWQIALITLATGPFIVAAGGISNIFLHRLAENIQDAYAEAASIAEQAVSYIRTLYAFTNETLAKYSYATSLQATLRYGILISLVQGLGLGFTYGLAICSCALQLWVGRFLVTHEKAHGGEVVTALFAVILSGLGLNQAATNFYSFEQGRIAAYRLFEMISRSSSVANNEGTTLPSVQGNIEFRNVYFSYLSRPEIPILSGFYLTVPAKKAVALVGRNGSGKSSIIPLMERFYDPTLGEVLLDGENIKNLKLEWLRSRIGLVTQEPALLSLSIRDNIAYGRDASSDQIEEAAKIAHAHTFITSLEGGYETQVGRTG…
SmABCB41	Smechr1201728	1235	MAQEVVKKPNEIKKERSINTNNTISFHKLFSFADDTDKILMFLGTIGAAGNGLCQVLVAVLFGDLVDAFGLNLTSVVLQQVSKVALKLVYLAIGSGVASMLQVTCWTLTAERQAARLRILYLKSVLRQEVSFFDKEVNTGEVIGKMSGDIFVIQDAMGDKVGKMIRCIAMFIGGFIIAFIKGWLLALVMVSPIVPLIIVVGVMFLFMSRQASQSHRAYSKAASVVEQTIGSIRTVASFTGEKQAVEEYNKSLHKAYRSSIHEGLASGLGLGSSHFILFCNYALAFWYGGKMVSEKGYTGGSVLSITLAVLTASLSIGEASPCFAAFTAGKAAGFKMFETINRHSEIDVYNDSGIILDDIRGDIVLKDVCFSYPSRPTESILNQFSLLIPSGKSTALVGG…
SmABCC1	Smechr0102388	370	MTVRCFRKEDKFFQGNVDRVNANLRMDFHNNASNEWLGFRLEFIGSILICIATIFMVLLPSFVIPPEYVGLALSYALPLNSALFWMVSLSCTVENRMVSVERIKQFTRLPSEASWRIANCLPSSNWPNHGDIQINNLKVRYRSNTPLVLKGISLRINGGEKIGVVGRTGSGKSTLIQVFFRLVEPSCGSIIIDGVDICKLGLHDLRSRFGIIPQEPVLFEGTVRSNIDPLEEYSDDEIWKSLERCQLKVVVSAKAETLDSSFVDSGDNWSVGQRQLLCLGRVMLKNSKILFMDEATASVDSQTDAVIQRIIREDFAACTIITIAHRIPTVIDCDCVLVIDDGWAKEFEMPPTLLERPSLVQEYSNRSTAL*
SmABCC2	Smechr0102389	908	MKMEMKKTQELANLAITANLPGPDDGRPPFHFPSPNLSHQPIPISTNQEITPVQASLIIDLTTPDAGHSNLFPQAPTPLENPNIAHACSFSNCPHYPPLDNPSESQAPDQYNPPATQIVPPKIPFHIPILTNPQIPHATFSEVDHYEEKEKEWKTKEEMANSFSHNLYCSMHISLYSRGSTRMGNGRGFFQIDSGSNLSCYICFDCTREEICCCFSSHDTSSLLGDELCYLASFRDTATIRLFFSGYNVDLSMKSCLVAGNFRLETDALDPTVSGFGRASLFSRAVWIWMNPLLSKGYQSPLKLDEVPSLPPDFRAERMEIFFEKNWPKSGETVKHPVLTTLIRCFWKDVVSISFLAIVQLSLMYVGPTLIQRFITFASGDRTNPSEGYYLVLILFVSK…
SmABCC3	Smechr0102390	578	MDDFVFQASTDQAYIDFMIPLFLSIVLLMYFTVIGMLFITVQSAWPTIFLIIPLVWLNIWYRRYYIASSRELTRLGSITKAPILHHFSETISGIMTVRCFRKEDKFFQGNVERVNANLRMDFHNNASNEWLGLRLEFFGSILICIATIFMVLLPAFVIPPEYVGLALSYGLPLNGVLFWAVYMSCTVENRMVSVERIKQFIRIPSEAPWRIANCLPSSNWPNHGDIQINNLKVRYRSNTPLVLKGISLRINGGEKIGVVGRTGSGKSTLIQVFFRLVEPSSGSIIIDGVDICKLGLHDLRSRFGIIPQEPVLFQGTVRSNIDPLEQYSDDEIWKSLERCQLKDVVAAKPEKLDATVAESGDNWSVGQRQLLCLGRVMLKNSKILFMDEATASVDSQTDA…
SmABCC4	Smechr0102391	1051	MGSDSWLTSLDCSVSSIQYSSDNSSFVFVAISWLKFIFLSPCPQRILLSSVDLLFLFLLLILGVKKLSSRFIKNDENSLDKPLLGDERPQFRVTFWFYGSLLVTALLAITYSVLCVLALVKGVQSGWEIAETSFRLIHAVTYFAIFVLIVHEKRFSAVSHPMALRVYWGMSYVVVLLFAITAIIRVFFTGNNLVVLRMDDIVVLVSLPLYVYLVVVAINGSSGIRQYQQVTDELNSNVSGYATASVFSKAVWKWLNPVLSKGYKSPLKMDEVPSLPPDFRAERMADFFEKKWPKPGENVKYPVVKTLFRCFWLDIVIISLLAILQLIVMYIGPVLIQSFISYTSGDRSNPYEGYYLVLILMLSKVAEVLTSHHFSFLSELLGMKIRSSLITTIFKKGLR…
SmABCC5	Smechr0200309	175	MTQMYFLLDDVSSADEVSYSSTAARDCNFHLSLAVTFVGAETAVQSTSNVVLFVLCWYHLWLVRMDLKVHRFLLRSKYYRYILILLGSCCAAEPLLRLFMGISIFNLDAETDPAPFEMVSLSIESLVWISIVFMNLVETKVYIKEFRWYVRFGVIYVLFSYLSGISFGWVTPLLQ*
SmABCC6	Smechr0300685	1426	MEITLRLINVAFFLILLLCFLVDFFKKNEQGRKEKRETRKSTFFTKITVLVNFSIAISYLGFCVWKLRGFVFEESVFCVMTWSLASIIAAYSLKTEKRWPLLLIIWWVFSSIFDIVLVSFHLLNHYNIYTKAPHFVPKPNIIDFASLPLSILLCFNALPTHSPNKLSEIEEPFLHKDDVFSNTGIWSLITFRWLNPLFNKGHKEKLRVEHIPSIPHTETCNEASSLLEDALRKNKAATLSLPHAILHMIWRPLACNALFAGVNTIASYTGPLLITSFVNFLSEKKDESNWQEGMMLASIFFFAKTVESLSQRQWYFGANRIGVRVRAALMALIYKRTLSMKYGGTKEGKIINFINVDVERIGDFCWYIHGVWLLPLQVTFALLILYKNLGAAPSVAALL…
SmABCC7	Smechr0302148	1501	MKDIWAVFCGKPCNIDWVLVAQPSSCINHALIICCDVVLLLFLIFTSLKYTNVPSRRFGFSRLQLACAIFNGFLGILYLSLFIWMFEEQFKRTHSAFPLHWWLGTLFHGVTWLSVSLTASLRGKHISRTPLRLLSVLVFVFAGIFAGMSLVAAILDKVVTIRICLDVLYFVGAYLLLLCTYKGLHRDDERDRNGLYAPLNGDANGISKSDSVNLVTPFAKAGVLNIMSFWWMNPLMKKGKHKTLEDEDIPELREADRAESCYLMFVELLNKQKQVDPSSQPSILRTIVLCHRKELIVSGLFALLKVITLSAGPLLLNAFIKVAEGDAAFKNEGFLLVILLFISKNLESLSQRQWYFRCRLIGLKVRSLLTAAIYKKQIRLSNAAKLMHSSGEIMNYVTV…
SmABCC8	Smechr0303194	1430	MAACTSGVTTKAARACGETGASGYGRVGASCLCSTGYGGCSLLGIDGTTLPPPRLYLSLLLFITLTIFTVLGFGANILTIVLVAVIGVGKRSVKDGNRVSFLLKVFLHLIPALGASMALFDMVMLIKEMLDSSHVQYHEWLFRFSQFSVWATILLVLKCGCCYVVSCTPILCVWWMLKLLLSVPHLQRDFTSLQVLLCLKEGFTALVDVSFGVLIYITRSTTRPQSSSSMEEELLLPSKMDTSQCSSTGASVDIICNCWDLIAFKSIKPVMECGVQRQLEFEDLLELPVDMDPSFCQTLLSTCWKAQQRNEYFHPSLIKAICRAYGWQYFRLGLLKVLNDCLGFASPVLLNKLIRFLQQGSRDYDGYILALSLGLSSVLKSFLDTQYTFHLSKLKLKLR…
SmABCC9	Smechr0400907	1489	MLDCISKLFANINFPELEIAWLQPMSRCLWEDASIIVLLGFLGILLLDSFLCKCREKATVDKYAVGTKVGISYIFSTICTTTLLSIHLVMLLMLQKRNGTHCQFEFPIFSSEILQMTSWAASFLVLYRTQKLKYIKFPWVLRIWWISNFFLAILDAHFVITSDEHLGLADYVDVIASTCLLVISVRGKTDIIFDISDSTTEPLLNGKKEKHSEAERDSPYGKASLLQLITFSWLNPLFEVGVKKPIDQDEIPDVDFMDSAKFLSDSFDESLKYVKERDGTTNPSIYKAIYVFGRKKAAINALFAVITAGSSYVGPYLIDDFVNFLNEKKFRRLQSGYLLALAFLGAKMVETIAQRQWIFGARQLGLRLRGALISHIYQKGLLLSSQSRQNYTSGEIINY…
SmABCC10	Smechr0501307	1496	MSSDALVWYCKPVANGIWAKETGSAFGAYTPCAIELANCTSNVVLFVLCWYHLWLVRMDHKVHRFLLRSKYYNYILILLGSCCAAEPLLRLFMGISIFNLDAETDLAPFEMVSLSIESLAWISIVFMNLVETKVYIKEFRWYVRFGVIYVLVSELVILSFVLSMQSFYSRFTLYIYYSSVICQILYGALLLVHLPHLNPFPGYVPLRSESIDDNNDETILGADHICPERYATILSRISFGWITPLLRRGYNRPITEKDVWKLDSWDKSETLSARFQRCWAEESQRKKPWLLRALNCSLGGRFWYGGLFKVVSDLCQFVGPLLLNRLLESLERGDPAWIGHLYAFLIFVGVSFGVLCEAQYFQNVMRVGFRMRSTLVMSFLILQVSAIFRKSIRLRLEDR…
SmABCC11	Smechr0501897	1465	MASVQPGKFLWMCGGEFDWSSLCIHRAIVDALNLMLVVLFLLVGLARKIRLISVGYRRDWMAIGISVCCALVSIMYFGLGLLKLISTKDSGVSNLSWSHCFVCGIIWITLTVSLLVQGSKWIQILTSSWWMIFFLLISTLNIEVSMKTRSIPILDVVTWLVTFLIFFYALITFHHIMSQPSSEWSLFEPLLADRPDEKQISIGQASLFGKLSFSWVNGLLGLGNSKTLALEDIPCLGYEDEAILAYEQLSREWKSLQREDNSEYLIIKAISRVYWKQMVLIGALVFLRIIAVVISPLLLYAFVAYSNSVTRTFVEGVLLLGCLVVDKLVDSLSSRHFFFYSRRVGMRIRSALMVAVYQKQLKLSSLGRLRHSTGEIVNYIAVDAYRMGESLMWFHTGWS…
SmABCC12	Smechr0600517	91	MNLVKTKVYIKEFRSILLQVYIVDLLQFSYLSGISFGWMTPLLRQGYNRPITKKDAWKLDSWDKSETLSARFQRYCAEELERKKNHGFYAL*
SmABCC13	Smechr0601345	608	MALRVAPRAQTISAAPFGACYFLGIPLNGSNVFTFIATLRLVQEPVRIISDVIGVVIQAKVSFERIVKFLEASELKMRQEHIRSTDHARIQLARALYHDAHIYLWDDPFSAVDAHTSTRLFNEYIMGALSGKTILLVTHQVDFLPAFDMVLVNGEILRLASYDQLLGSSKEFQDLVNAHKETAGSERVSEAFYLPRHDTCSREIQNKDSGKPPKTSGGDQLIKQEDREIGDAGFKPYVQYLNQNKGYLFFAIDVLSHLAFMVCQILQMAANVENLKVNTLRLILVYLLIGFVSTLFLVSRSLSTVPLGLQSSKSSFSLLLNSLFRAPMSFYDSTPLGRILSRVSSDLSIVDLDVPFYLTFAVAATTNFYFYLTVLAIEWLIQRLETISATVLASLALCM…
SmABCC14	Smechr0601346	203	MLTKRRGGDPWRKEGYKQKQVDPSSQPSVLKTILICHRKEIIVSGFFALLKAVTVSAGPLLLNAFLKVAEGNAIFRNEGLFLAILLFTSKSLESLLQRQWYFRCRLIGLKVRSLLTAAIYRKQIRLSNPAKLMHSSGEIMNYVTVDAYRIGEFPFWLHQTWTTNVQLCLVLIILFRTVGLATIASLVVIILSAVQYSPCKVTA*
SmABCC15	Smechr0700710	99	MAGQDGPQSSQIPVKVKILQLYIDPLFRWFMGISIFNLDAETDLAPFGMVFLSIESLVWVSIVLKNLVKTKVYIKEFRCMIHMMKYAFDLAALLNIRHF*
SmABCC16	Smechr0702641	693	MQREKYDKVLEACSLKKDLEILSFGDQTVIGERGINLSGGQKQRVQIARALYQDADVYLFYDPFSAVDAHTGTHLFTECIMGLLESETVLYVTHQVEFLPAADLILVMKDGKISQAGKYNDLLKLGNDFMELVGAHQEALTAIDTFKGEAQRKSKESSGVTGDNTTVQDKQTSDGQNVKVDDIVGPKGQIVQEEEREKGSVGFSVYWKYITTAYGGALVPIILLAQTCFQLLQIGSNYWMAWATPVSKSDPSPVGGSTLIIVYVALGIASGLCILARTSLLITAGYKTASLLFHKMHLCIFRAPMSFFDATPSGRILNRASTDQSAIDLTVPYQVASFAFTIIQFIGIIAVMSQVAWQVFIVFMPVIAACIWLEQYYIPAARELARLIGTCKAPVIQHF…
SmABCC17	Smechr0702642	429	MEIADTLKGMFDFQSLSLFTFSWIGPLISLGYKKTLDLEDVPQLHSGDKVRGAFLIFREKLESVGGGADSRNRVTTLMLAKALIYTTWKEIVLSACLVLLCTLATYVGPYLIDTLVQYLNGKRSFDNEGYLLVATFFVAKLVESLTQRHWVFKVQQGGYRARAALVALIYNKGLTLSCQSKQSHTSGEIINFMTVGAERIGDFGWYMHDPWKVIIQVGLALLILYKNLGLASIAAFVAAIMVMLLNIPLGRLQEKFQEKLMESKDGRTKATSEVLRNMRILKLQAWEMKFLSRILDLRSIEAGWLKNYLYTSAMTSFVFWVSPTFVSAVTFGAAMLMGIPLETGKILSALATFRILQMPIYSLPDTISMIAQTKVSLDRIASFLSLEDLQPDVIEKLPK…
SmABCC18	Smechr0702643	189	MSFFDATPSGRILNRASTDQSAIDLTVPYQVGSFAFTIIQFIGIIAVMSQVAWQVFIVFIPVIAACIWLEQYYIPAARELARLIGTCKAPVIQHFAETISGSSTIRSYDQEPRFQDASVAGLAVTYGLTLNTMQAWVALDKCQLGDEVRKKEGKLDSTVSENGENWGRGPKAAGMSWTRATQKKARSLS*
SmABCC19	Smechr0702644	120	MAKMLKLMTLLDQGTNCSGGRKREGQCWLFSLLEIYNNCIWRCPCPNYTVSTNLFSAPSNRKQLLDGVGNPVSKSDPSPVGGSTLIIVYVALGIASGLCILARTSLLITVGYKTASLLFP*
SmABCC20	Smechr0702645	346	MLAKALIYTTWKEIVLSACLVLLCTLATYVGPYLIDTLVQYLNGKRSFDNEGYLLVATFFVAKLVESLTQRHWVFKVQQGGYRARAALVALIYNKGLTLSCQSKQSHTSGEIINFMTVGAERIGDFGWYMHDPWMVIIQVGLALLILYKNLGLASIAAFVAAIMVMLLNIPLGRLQEKFQEKLMESKDGRTKATSEVLRNMRILKLQAWEMKFLSRILDLRSIEAGWLKNYLYTSAMTSFVFWVSPTFVSAVTFGAAMLMGIPLETGKILSALATFRILQMPIYSLPDTISMIAQTKVSLDRIASFLSLEDLQPDVIEKLPKGRSDVAIEIVDGNLHGMHPPPLLF*
SmABCC21	Smechr0702646	1403	MEIADTLKGMFDFQYLRYVGVDESFKNPIFLRLISCCFHLGLFFVILGLWGWKKIKRDDNGGNADPKKSTRNVRFMCYKQTLFCSIGLVIFSFLLCLLTHFYWYTSGWSEEKTVTFVDFASKLLAWLSISVFLNTMLINSSENKYPFVLRVWWGIFFSVSCYSLVIDLVYGKKTQFWVPDVVFTVMGLFFCFVGFIVKKESEGNSLEEPLLNGDVVNGIDSKKSSGDQTVTPYANANIFSLFTFSWMGPLISLGYKKILDLEDVPQLNSGDSVRGAFPVFREKLESLGGGGDSRNRVTTLMLTKALIYTAWKEIVLSACLVLLYTSATYVGPYLIDTLVQYLNGKRSFDNEGYLLVATFFVAKLVESLAQRHWFFKVQQGGYRARAALVALIYNKGLTL…
SmABCC22	Smechr0800400	1618	MAFKPLDWYCQPVANGVWSKAVENAFGAYTPCGTNSLVISVSYLVLLALCLNRLWKMMKDLSVQRFRLRSNYYNYMLGLLAAYCTAEPLFRLVMQISALNIDGQPSLAPYEIISLTIEVLAWFSMLVMTVVETKVYIREARWSVRFGLIYCLVGNVVMLNLILTVREYYNESVLYLYISEVAVQVLFGLLLLFYIPDLDPYPGYSPLQSESFDNTAYDELPEGEQICPERHANILSQILFSWMNPLMQLGYKRPLTEKDVWKLDTWDRTETLNNSFQKCWAEESQRPKPWLLRALNRSLGGRFWWGGFWKVGNDVSQFIGPLILNQLLQSMQQGDPAWIGYIYAVAIFIGVVFGVLCEAQYFQNVMRVGYRLRSTLIAAVFRKSLRLTHESRKNFASGK…
SmABCC23	Smechr0802443	1465	MDIWLVFCGKYECSQSCSSTSLDPFSCTSYMLIIFANILLLMILVFLFSTKFSSRKSVSSSEFQGNSILSRFSYIFNGSLALAYLSFGTWKVLQKVIAEQTVLPLFQWLVPLSQGLTWLLLSLLSIYKKQYTSSLGKLCLFLASLLAAFLCILSVRRVIVENIVYTKSVLDVLPLLGVIVMIISTSKDQRKLSTWEPLLGEEAENASGKVESNENTTPFAKAGIFSRMSFCWLNDLLKKGKEKTLNDEDIPELRPEDQAGTLYSLFKEQVNKRKQKTSYARPSVFSAIVCCQWKAIVVSGLFALIKTVTVSIGPLFLYAFIEVAKGNGSFKYEGYVLAGGILIGKCIESLAERQWFFRTRLIGLQVKSLLTAAIYDKQLRLSNTAKNIHSPGEIINYAT…
SmABCC24	Smechr0901618	1521	MMGINLFFHTPAISHHTALFQQLNFLELSSVCVNLTLLLLFLFIVSVKQIYLCVGRVRFRKDDSGGNSLPGRGRGAEVEIHNIEIGRAFKASLLCAFYVLFVHVVVLGFDGVGLVRKGNWTLLLFPVTQILAWLVLSFSALYCKYKGSSKFSLLSRVWWVVSFVICLCTLYSDSRELAIQGSSHLNSHVFANLAATPSLAFLCFVAIRGVTGIEVTRNSDLQEPLLPEEEPACLKVTPYSDAGLISLATLSWLNPLLSVGAKRPLELKDIPLLAQRDRSKTNYKVLNANWEKLKAEDPSEQPSLAWAILKSFWKEAAWNAIFAGLNTCVSYVGPYLISYFVDYLAGVETFPHEGYILAGIFFTAKLVETLTTRQWYLGVDILGMHVRSALTAMVYRKGL…
SmABCC25	Smechr0902081	1516	MNLLWSNMDIGKNMSSESWLTSLSCSASTLQSSEDSAVVKWLRFIFLSPCPQRTLLSSIDVLLLLTFMVFALQKLYSKFRSNDHSNSGIEKPLIAHNRVSVRTNLWFKLSLILSAILAIVSVVLCILVLGRSSQSPWKVIDGVYWSFQAITHVVITILIAHEKRFRAVSHPMSLRVFWIVNFVVMSLFFSCGVTRLVSVRKIDPNLRMDDISSLVSFPISVVLFIVAIKGSTGVALISDSETHIGDGTNGYEPLVDKSSVSGFASASLISKAFWIWMNPLLKKGYTSPLKIDEVPSLSPHHRAEKMSQLFEKNWPKPEENSKHPVRTTLLRCFWKEVVFTATLAVIRVCVMYVGPTLINRFVDYTAGKRTSPYEGYYLIGTLLIAKFVEVLTSHQFNFN…
SmABCC26	Smechr1000802	731	MGNQAKLVVESPFFNVSTGIVSTLDSNSKFSHRSSLRFQTLTTRRRRVSLSAAAAETPPISPLIQDEQRKPPDLQTLMRRFWKVAVPYWSSDDKVQARLQLAAVFALTLGTTGISVGFSFLGRDFYNALANKDQEQFTKQLLYYLAAFAGGIPFFVLRDYAREKLSLRWRSWMTSYYMQRYLKNKTFYKIQSQSTIDNPDQRIVDDLSSFTGTSLSFSLTLFNAAIDLISFSNILYGIYPPLFVVLLAYSLGGTAISIFLGKGLVSLNFLQEKKEADFRYGLVRVRENAESIAFYGGEENEMQLLLSRFRSAFENLNQLLISSRNLEFFTNGYRYLIQILPAAVVAPMYFSGKIEFGVINQSLSAFNHILGDFSLIVYQFQAISAFSAVIDRLGEFEDV…
SmABCC27	Smechr1201256	1245	MDFSNGEAFILLSVDFLLLFILLVVLVCKISLRRLLSNSKYYGIPKLSISSAIFNGCLGLGYIAFGAWKLKEQYQKYEIVMPLVHGITWLFVSSFISLCKQQTLLIVKIYSVIAFLLALFLCIISMWRFKYDHGNVIESTKVILNALSFLGAILLLGIGFIKESEDDETFYKPLQESEDGNTPFENAGFLGELTFWWLNPLIKKGKHKILEDEDIPHLRPADGAGTCFDMFNEQVQMLKGKDPLGKPCILMAILLCHKKSILISGVFALIKILTLTTGQLLLRTFIEVAEGRKSFKYEGYALTAGFFLAKCLESLAERQWHFRCRLIGLQVKSSLTAAIFHKQLHVLNAAKKTHSPGQIMNYVTVDAHKIGEFPFWFHQIWTTILQLVLVVCVMYYSIG…
SmABCC28	Smechr1201257	176	MIRLHDLRLRIGIIPQDPTLFTGCVRYNLDPLSKYSDDQIWKVLDKCQLRESVQEKEGGLDSSVVQDGSNWSMGQRQLFCLGRALLKRSRILVLDEATASIDNATDAILQKIIRLEFADCTVITVAHRIPTVMDYTNVLAISDGKLVEFDEPKKLLNKEGSLFGMLVKEYWARTLK*
SmABCD1	Smechr1100933	1340	MPSLQLLQLTEHGRGLLASKRKALLLATGIIVAGGTAAAYRQSRRTYKGHDSTQCNGVDDGVLEPNKKTGKGNNVKKSRQKKGGLKSVKVLAAILLSRMGRLGTRDLFALVATVVLRTAVSNRLAKVQGFLFRAAFLRRVPMFLRLILENILLCFLQSALQSTSKYITGTLSLRFRNILTRLIHAQYFQDMVYYKLSHVDGRITNPEQRIASDVPRFSQELSDLVQEDLIAVTDGLLYTWRLCSYASPKYLFWILAYVLGAGITIKNFSPPFGKLMSKEQQLEGEYRQLHSRLRTHAESIAFYGGETREDFHIQQKFKTLVRHMKAVLHEHWWFGMIQDFLHKYLGATVAVVLIIEPFFSGDLRPDASTLGRAEMLSNLRYHTSVIISLFQALGTLAIS…
SmABCE1	Smechr0700269	606	MSDQRLTRIAIVSADKCKPKKCRQECKKSCPVVKTGKLCIEVTVGSKIAFISEELCIGCGICVKKCPFEAIQIINLPKDLDKDTTHRYGPNTFKLHRLPVPRPGQVLGLVGTNGIGKSTALKVLAGKLKPNLGRFSNPPDWQEILTHFRGSELQNYFTRILEDNLKAIIKPQYVDHIPKAVQGNVGQVLDQKDERDVKERLCVDLELNQVLDRNVGDLSGGELQRFAIAVVAIQNAEIYMFDEPSSYLDVKQRLKAAQVVRSLLRPNSYVIVVEHDLSVLDYLSDFICCLYGKPGAYGVVTLPFSVREGINIFLAGFVPTENLRFRDESLTFKVAETPQEAAEEIESYARYKYPTMTKTQGNFKLKVVEGEFTDSQIVVMLGENGTGKTTFIRMLAGLL…
SmABCE2	Smechr0801811	146	MDQDVVNLSGGELQRVALALCLGKPADIYLIDEPSAYLDSEQRIVAAKVIKRFILHAKKTAFIVEHNFIMATYLADRVIVYEGTPSIDCVANAPQSLLTGMNLFLSHLNITFRRDPTNFRPRINSWNQPRIESRSQLDPIIIWMIN*
SmABCE3	Smechr0801812	591	MPEESLTRVAIVSADKYKPSKYGLECRKRCPCVHAAGKHGWSFVFYAVFSYVIQAMKLCFAAIQIINLPKDLDKDTTHRYGPNTFKLHRLPVPRPGQVLGLVGTNGIGKSTALKVLAGKLKPNLGRFNNPPDWQEILTHFRGSELQNYFTRILEDNLKDLYYVFHCFNSSAAVSITGVKNSLNVRPRLHYVGTYAVSPRTLPLFLFAGCRGHAPRGSPITSWIMSRHFYGDIRFDLKPVLRVNFSQIDVFSGGILVVCQNPPLEEGSDVWGSVSDQGVVTHIMGGNFAQSSITISGWLRDFLWAQASQPQYVDHIPRAVQGNVGQVLDQKDERDVKEKLSVDLELNQVLDRNVGNLSGGELQRFAIAVVAIQNAEIYMFDEPSSYLDVKQRLKAAKVIR…
SmABCF1	Smechr0100963	959	MARGSKVGRKTNDRRKAGSTYRASDQSDEDYTVEDDEEFDESEDGYSSFVGDDSEESLGEYEDEEEELKTRKVKRLVRSRAPSRKKKGTVKSRKRKRVSYREDDEDDEEFTPDCLDEQEEFPVMKGTNSSSKRRLCKGTVKDEDEEFTPDCLDEEEEFPVTKGTNNSSKRRLCKGTVKYEDEEFTPDCLDDEEEESPVTRWTDNSSKRQLHKAIVKDEDEEEQFTPDCLDDEEEEESPVTEGTDNSSKRQLRKATVKDEDEEFMPDCLDEDDDDEEDESTVMERMDNSSNRWLRKGTSKDEDDEELNPDDLHEEEDFPVMKGMKNSSRLHRRMATAKDDDDDDDDDDEEEDKDDEEFTPDDEKEDIPVTKGMKSSSKPRLCKATTNNDDEEEDDDDDEE…
SmABCF2	Smechr0400543	728	MGKKKTDEAGVSGKAKGSSKDSKEGKKEKLPVSAMLASMDQKPEKPNRGSLATKAKPKAAPKASAYTDGIDLPPSDDEEEEYLPRSKEVEEQIDGHRRHRRNEAGPIDTSISYKELKKREKKDMLAAQAAEVAKKEALRVNDDAFTVVIGSRTSVIEGQDDADANVKDITIENFSVAARGKELLKNTSVKISHGKRYGLVGPNGMGKSTLLKLLAWRKIPVPKNIDVLLVEQEIVGDDRTALEAVVSANVELIKLREEAASLQNAAAFVGENEDDADADGNNVVEKLSELYERLQVMGSDAAEAQASKILAGLGFTKEMQERATRSFSGGWRMRISLARALFVQPTLLLLDEPTNHLDLRAVLWLEEYLCRWKKTLVVVSHDRDFLNTVCSEIIHLHDM…
SmABCF3	Smechr0602806	603	MVSDASKKREAQKKAAAAAKRGGKSKAAAMKAAAAVTASPAESNSVDELTNGVGEIQLSDRTCTGVLCSHPLSRDIRIESLSLTFHGHDLIVDSDLELNYGRRYGLLGLNGCGKSTLLSAIGCRELPIPDHMDIFHLTREIEACDMSSLQAVISCDEERLRLEKEAEILVAQDDSGGEKLERIYERLEALDASTAEKRAAEILFGLGFNKKMQEQKTRDFSGGWRMRIALARALFMNPTILLLDEPTNHLDLEACVWLEETLKKFDRILVVVSHSQDFLNGVCTNIIHMQNKKLKLYTGNFDQYVQTRQELEENQMKQYRWEQEQIASMKEYIARFGHGSAKLARQAQSKEKTLAKMERGGLTEKVVKDKVLVFRFPNVGKLPPPVLQFVEVTFGYTPD…
SmABCF4	Smechr0700305	765	HSFIVYNLDSYLRRTRRRRSPFSGVFIFIANTMGKKKTDEAGVSGKAKGSSKDSKDGKKEKLSVSAMLASMDQKPEKPNKGSSATGASKAKPKAAPKASAYTDGIDLPPSDDEEEEYLPGPEEVEEQIDGHRRHRRNEAGPIDTSISNKELKKREKKDMLAVQAAEMAKKEALRDDHDAFTVVIGSKASVLEGQDDADANVKDITIENFSVAARGKDLLKNTSVKISHGKRYGLVGPNGKGKSTLLKLLAWRKIPVPKNIDVLLVEQEIVGDDRTALEAVVSANEELIKLREEAASLQNAAASVGENEDDAEDDADGDNIVEKLSELYERLQLMGSDAAEAQASKILAGLGFTKEMQGRATRSFSGGWRMRISLARALFVQPTLLLLDEPTNHLDLRAV…
SmABCF5	Smechr0802531	717	MTEVASNAVHEVLGRRAQDVDKPIIDYIINVVADEDFDFGLDGEGAFEALGELLVDSGCVTDFSECRAVCSKLSEKLEKHELAKPQPTVRSLKMPLRMFDGMDEEEAPKNKKPEPVDGPLLTERDKIKIERRKRKEERLREAEYQEHLKEVEEVKAGMPLVCVNHDGQGDGPTVKDIRMENFNISVGGRDLIVDGSVTLSYGRHYGLIGRNGTGKTTLLRHMAMHAIDGIPKNCQILHVEQEVVGDNTSVLQCILNTDIERTQLLEEEARLLELQRVTDLEGESAKSDKLNGGIDKDSQAKRLEEIYKRLDFIDAYSAESRAATILSGLSFSPEMQKRATKTFSGGWRMRIALARALFIEPDLLLLDEPTNHLDLHAVLWLESYLVKWPKTFIVVSHAR…
SmABCF6	Smechr1100719	695	MDLASKLQVIDLRSTFLTGRANLLCPRGVKTTAATVFRNPIRRKSFRISSKLQAVAVETAETEVKEDVESLFSSNSSEELDYSKRGNKQSSNGASSISSGVRLENVRKSYKGVTVLKDVSWEVKKGEKVGLVGVNGAGKTTQLRIISGLEEPDSGNVIKAKPNMKIAFLSQEFEVESTRTVKEEFMSAFKEEMEVAERLEKVQKAIEKSVDDLELMGRLLDEFDLLQRRAQAVDLDVVDVKINKMMPELGFAPEDADRLVASFSGGWQMRMSLGKILLQDPDLLLLDEPTNHLDLDTIEWLEGYLNKQEVPMVIISHDRAFLDQLCTKIVETDMGVSRTYEGNYSDYIISRAEWIETQIAAWEKQQKEIEQTRDLISRLSAGANSGRASTAEKKLEKLQ…
SmABCF7	Smechr1101114	2628	MANPVESLTSISSSVATSSTKRRIQIFRNEIPSILSNTEMTAEIASLLVEVIFSTTFIYDDRGSRSAVDNVVIKALGETFFMKAFAGTLVQFMEKQFKFQSYIGCDRLINWSCLLLTYSHFPSVSKNAVCRLAQAQASVLHIGMQGSSHVRRTCKKSMFFLFSKAPDIYRTYMDELRDSRITYKDCPEFILLMLEFSSANPPSFDQWKQNFLEMYVRAVLNAREKPPKGLSDAFIPLFSRLTHEDFKNTVIPSSVKMLKRNPELVLESVGILLQSSKLDLSKYAVEILSVLLSQVRHADEYRRIAAVSIVRCLSIKSSSPDAIEEMFNAVKLVIGGSEGRLTFPYQRVGMINALRELSNAPEGKHLNSLSKTICNFLLSCYKDDGNEEVKLACLSCLAA…
SmABCF8	Smechr1201843	601	MVSDAAKKRDAQKKAAAAARRGGKGGAASKSAAAASKSATETNGVDNLTNGVGSLQISDRTCTGVLCSHPLSRDIRIESLSVTFHGHELIVDSELELNYGRRYGLLGLNGCGKSTLLTAIGLRELPIPEHMDIFHLSREIEASDMTSLEAVINCDEERLQLEKEAEALAGQDDGGGEQLDRIYERLEAMDAATAEKRAAEILFGLGFDKKMQAKKTRDFSGGWRMRIALARALFMNPTILLLDEPTNHLDLEACVWLEESLKKFERILVVISHSQDFLNGVCTNIIHMQNKKLKLYTGNYDQYVQTRSELEENQMKQYKWEQEQIAAMKEYIARFGHGSAKLARQAQSKEKTLAKMERGGLTEKVGRDSVLVFRFTDVGKLPPPVLQFSEVSFGYTPDN…
SmABCG1	Smechr0100585	496	MITELSTTNMSSQGSKDAVELAEIVPQNGEVFLTWEDLWVTASSLKDGDKAILKGLTGYARPGELLAIMGPSGCGKSTLLDTIAGRLGWNTSESGDILINGRKQTLAYGSSFFALSGYPCPTLQNPSDHFLKTINSDFDQDIEEGPIGRKSTEEVINILIKSYSDSDKYRAVQSQVTEICKQEGEILEKRSRASFTTQTLVLTRRSFVNMSRDLGYYWLRLAVYIVIAVGLGTIYYDVGFSYSSIQARGSMLMFVASFITFMAIGGFPSFVEELKVFQREKLNGHYGSGSFVIANTLSALPYLLLISFIPGVIAYFLSRLQNGFEHFIYFALVLFTCMMLVESLMMIVASIVPNFLMGLITGAGIQGLMILSGGFFRSPNDLPKIFWKYPVHYVAFHRY…
SmABCG2	Smechr0100586	456	MPNQGPKNVIELAEIVPQNEEVLLTWEDLWVTTSSLKDGNKAILKGLTGYARPGELLAIMGPSGCGKSTLLDTIAGRLGSSTRQSGDILINGRKQTLAYGTSDIEEGPIGRKSTEEVINILIKSYNDSDKYRAVQSQVNEICKQKGEILEKRSRASLTTQSLVLTGRSFVNMSRDLGYYWLRLAVYIVIAVGLGTIYYDVGFSYSSIQARGSMLMFVATFITFMAIGGFPSFVEELKVFQRENLNGHYGSVSFAIANTLSAMPYLVLISFIPGVIAYFLTGLQGGLEHIMFFALVLFICMVLVESLMMIVASIVPNFLMGLICGSGILALMCLSGGFFRLPNDLPKVFWKYPLHYVGFHKYAYQGLYKNEFQGLKIHGEHMKGLINGEDILRYEWQMDM…
SmABCG3	Smechr0100587	501	MPHIEVELNNAEKGEMGSKSRGAFLTWNDLWVTVNTKKSGSKSILKGLTGYARPSELLAVMGPSGCGKSTLLDALAGRLDFSTRQSGDILINGHKQKLSYGTSFFTRNGFPCPYLQNPSDHFLKTINKDFDEDIEQGSAGGRPTEEVIDLLINSYKSSEGYREVQKHVEEICHQGGEMLEKRSHADFTTQSLVLTKRSMVNMFRDPGYYWMRFATYVAIALSLGSIYYNVGSNYRSIEERGLMVAFVVSFMTFMTVGGFPSFVEEMKVFERENVNGHYGCFAFVIGNTLSSIPYVLLISLIPGGIAYFLAGFQNGFEHFIYFALVLFISMLVVESLMMNVAAIVPNFLMGIVTGAGIQGLQILSGGYFQLPSELPKIIWKYPLYYMSFHKYAYQGMFKN…
SmABCG4	Smechr0100588	656	MYYVYFYMETSQNIRMGKVEEEELNGGVFLTWNDLCVSCRNGTKNIIEGVTGYARPGELLAVVGPSGSGKSTLLDALAGRLDFGMRQSGDILINGHKQKLSYGTSAYVTQDDTLIATLTVKEAVYYSAQLQLPDSMTKSEKIQIAEQTIKDMGLQDAMNTRIGGFGNKGISGGEKRRLSICIEILTRPKLLFLDEPTSGLDSAASYYVMSGISRQRAGRTIISSIHQPSAEVFNLFHSLCILSSGRTVYFGPASAAIEFFRTNGFPCPLLQNPSDHFLKTINTDFDEEIEHGLAGRKPTEEVVNFLINSYKSSEEYHKVHNQVTEICQQGGEMLAKRSHANFTTQSLVLTRRSSVNMFRDLGYYWMRSVSYVILALGLGSIYHNVDLSYRSIEERGLMV…
SmABCG5	Smechr0101197	833	MAKFQRTDTNRSLESLLDLDKSAQLNKINGRNLAKQPTRKLIPGHGLEFNNLSYSVTKKVKKNGVWMKREAYLLNDISGQALRGEIMAIMGPSGAGKSTFLDAIAGRIARGSLEGTVRIDGKPVTTSYMKMISSYVMQDDQLFPMLTVFETFMFAAEVRLPPSISRQEKKKRVHELLEQLGLTSATHTYIGDEGRRGVSGGERRRVSIGIDIIHKPSLLFLDEPTSGLDSTSAFSVVEKVKDIAKSGSIVLMTIHQPSFRIQMLLDRITVLARGRLVYLGSPAGVPAFLAGFARPVPDGENSLEYLLDVIKEYDESTVGLDPLVLYQRDGTKPDQAAKTPLRKPPKTQRAPRTPYAKSPWTKHISLRSSHFSIGNMNSQRDPKDQSVSNVNSFGYDDED…
SmABCG6	Smechr0103246	83	MSRRRSMKKSEVIIKELGPKGGGLIKGISGGERKKRTSIGYEILVDPSLPLARRTNFRALISPPQGRNERVGSPFRLFGSIKK*
SmABCG7	Smechr0104147	748	MMDKPSTTSLLRTKSDQLVEAISAAMGGGTKSSPMNGEESGGGGVGSDTLSRKSSRRLTSPSPGRSVGRNNTHIRKSRSAQLKFDLDEVTSGAALSRASSASLGLSFSFTGFAIPSDDIGDMKPYSDDDIPEDIEAGTRKMKIQAEPTLPIYLKFTEVCYKVVIKGVTSTREKEILTGISGSVDPGEVLAMMGPSGSGKTTLLSLLGGRVKEPTGGSITYNEQPYSKHLKSRIGFVTQDDILFPHLTVRETLTYAARLRLPKNLTKEEKQKRAIDVIYELGLERCQDTMIGGSFVRGVSGGERKRVCIGNEIIINPSLLFLDEPTSGLDSTTALRTVEILHSIAEAGKTVITTIHQPSSRLFHKFDKLILLGKGSLLYFGKASETMDYFSSIGCSPLIS…
SmABCG8	Smechr0200451	147	MRDQETDRERVASQSFVDLSLNQSWSSKLSCLGSGTPSLVRAFESKKYGMGSSLSTSSAVGSMQIAFSNGFGHNIEFMSQAYLRNRSSKIDIEVEDDTSITDKDQPLPIFLKFADVEYKMKISQACSSNPVKAVVSKGASQFEHDNY*
SmABCG9	Smechr0300360	128	MWNINVVAAQYHRNAQKLPGIWLELLCFLNDSIILILVGLLATNRNRTAKVIMMLYAGFLRIRSALPGPVWTYPISYIAFHTYSIQGLLENEYIDTSFAVGQVRTISGQSIMTTGRTSIGLALPHYVF*
SmABCG10	Smechr0300743	1427	MWGSAENLSVRSASFREDGDEEEALRWAALERLPTYTRVRRGIFRNIVGESSEVNVDNLQNDERKLVLDRLLKSVDDDWHKFLNRIRLRFDRVDLDYPKIEVRFQHLAVEAYVQLGSRALPTIPNFVFNMTEAFLRQLRIYSGKRTTLKILDDISGIIRPSRLTLLLGPPSSGKTTLLLALAGRLKSDLQMSGNITYNGHGLKEFVPQRASAYVSQQDWHIAEMTVRETLDFSARCQGVGSKYAMLLELSRREKMAGIKPDEDLDLVMKALALEGNDAGLLVEYILKILGLDSCADTLVGDEMLRGISGGQKKRLTMGELLVGPSRVLFMDEISTGLDSSTTYQIIKYLQHSTHALDGTTVISLLQPAPETYELFDDIIILSEGQIVYQGPREDALDFF…
SmABCG11	Smechr0301233	104	MFLKLKFIQRYNHTANVNFGSRTLPTLVNSVCDVLESILTRLMIYCPKRNSLTILNNISGVIKPGRPNLAYAVDTRALLTRENLRPATVDHHQRTFGDETAPAL*
SmABCG12	Smechr0302116	601	MENESSPTPPSPSQSPPLKTYKLTASSIGYSKSTTIYPTLLFKPCETPPINILKDISFTAYPSQILAIVGPSGAGKSTLLDILAAGTSPTSGTLFLNSLPLQNPSSFRKLSAYVPQHDCCLPQLTISETFAFSARLLNPKLTDVSCIVDSLLAELRLTHLAHTRLGHGLSGGERRRVSIGLSLLHDPAILLLDEPTSGLDSNSALNVMQTLRSITDSRQRTVLLSIHQPSFKILATIDKILLLSKGTVVHYGTLTSLEEFLLENGFTVPPQLNSLEYAIEMLSQLTEKKPVAPISSPPSPPKNPTTPVPEAKTEEIRYRSSRFHEIAVLYSRFWKIIYRTKQLLLTNTLQALGVGLVLGTLYINIGSGKAGIEKRFGLFAFTLTFLLSSTTETLPIFIN…
SmABCG13	Smechr0302551	710	MRNSSTSTTSANDVMMEIEANKPQGHGIVVGGLSPLSETLWKEKTNTEFIGDVSARLAWKDLTVMVTLNSGETQYVLEGLTGYAEPGTFTALMGPSGSGKSTLLDALSSRLASNAFLSGRVLLNGRKANLSFGTAAYVTQDDTLIGTLTVRETISYSAQLRLPNRMPWSEKRTLIESTIIEMGLQDCADTVIGNWHLRGISGGEKRRVSIALEILMRPRLLFLDEPTSGLDSASAFFVTQTLRGLSRDGRTVIASIHQPSSEVFELFDRLYLLSGGKTVYFGQASEAYEFFAQAGFPCPALRNPSDHFLRCINSDFDKVKATLKGSMKLRFESNEDPLDKTTTAEAIRILVDYYRRSQYSYSANERVEEMSKVKGTVLDSGGSQASFLMQAYTLTKRSF…
SmABCG14	Smechr0302841	662	MASPCTTYHSSPGSPEDESMVLFSTSTSCSPAKESTITHSNSSSFNSSSPPPPPPQSSPNKTYELRIRNLSYTISPNGLMFSSLMKKSTKPKTNILKSVSFVAGCSEILAIVGPSGTGKSTLLRVISGRVSDKEFDPKSIYLNDHAITSPAQLRNICGFVAQEDNLLPLLTVRETLMFSAKFRLRGMTPKERDERVESLMQELGLDHVANNFVGDEENRGISGGERKRVSIGVDMIHDPSVLLLDEPTSGLDSSSALQVIELLSSMAKTKQRTIILSIHQPSYRILQYISNLLILSHGSVVHYGSLESLEENISRMGYEIPIQLNPLEFAMEIISVLENQEPHSKYQSCSYLRWEEAIIQDSANKEVLGQAKVGAVSNARCSSLFEIAVLCSRFWKIIY…
SmABCG15	Smechr0303527	1494	MEVNGGLRRLGSSRSSLSRTMSRSRSRASWIVEDVFNPMPSRRSTRGEEDEEALTWAALEKLPTYDRLRKTVLKSYAESENQGNKKVVKEVDVRNLGMNERQEFIDRFFRVAEEDNEKFLRKFRNRIDKVGITLPTVEVRFEHLTIEADCYIGDRALPTLPNAARNIAESALSCIGINLAEKTKLTILKDASGIIKPSRMTLLLGPPSSGKTTLLLALAGKLDPSLKVRGEITYNGHGLKEFVPQKTSAYISQNDVHIAEMTVKETLDFSARCQGVGSRYELLTELARRERDAGIFPEAEIDLFMKATAVEGLEDSLITDYTLRILGLDVCRDTIVGDDMIRGISGGQKKRVTTGEMIVGPTKTLFMDEISTGLDSSTTFQIVKCLQQIVHLTEATILM…
SmABCG16	Smechr0401011	147	MWNINVVAAQDHRNAQKLAGDNDALRRLFKNQKCFAKTSDNDALRKLFKNQKCFAETSMDVPHFLYSLSYLFYPVGQVRTISGNQALQNVYDISTDSNSKWKILLVFSLMAVAYRVLAFVLQKFFVRKKNLFVPKLFLRNQNTKNSG*
SmABCG17	Smechr0401576	760	MEQEQDLSKSLDKKKAVVMRNIDEDEVFPPEKNRNIFCTRKIEGNKTTNKCLIKMRSLDSAKESPVHGKSLCQARSFSSHFLINIDEMMSDGDNEKGALISKPSSGKMGLFSFDRSSISSSSIPDDVTLENSQKKNSILKSKDQEDEESCSWRTLHIEPTLRIHLKFQDVKYTVALKGVENSDTEKCILQGVSGSACPGEILALMGPSGGGKTTLLKLLSGKVKNDSGTITFNDQPYNKSLKQRIGFVLQDDVVFPHLTVKETLTYAALLRLPNTLSKEQKKERAIRIINELGLERCQDTIIGGAFVRGVSGGERKRVCIGNEILLNPSLLFLDEPTSGLDSTTALRIMQMLRNIAMAGKTVVTTIHQPSSRLFSRFDKLILLGQGSSLYFGKASEAML…
SmABCG18	Smechr0402105	171	MELSFSPTTSRASTEYPTLELAAVKLYPISRLTSETEALKIDIEVEDDTSIADKDQPLPIFLEVVDVEYKVKISQASSNNPVKAVVSKGASQFEHDNYKQILKGFHSHRCRHTRMGRLIKGIFGRERKRTSIEYEILVDLSLLLLDEPTSGLDLSSVRKERVGSPFRLSIA*
SmABCG19	Smechr0500188	158	MMLVESLMMIVASIVPDFLMGIITGAGIQGVMMLNGGFFRLPDDLPKPFWKYPMYYIAFHKYANQGFYKNEFLGLNFPNEQVGGPSIISGDEILRNVWQVQMGYSKWVDVAIIFGMVILYRFMFLGIIKTVEKVKPMIRAFMARSSRNPTHAEDPYSL*
SmABCG20	Smechr0500189	489	MELQSNYVPRWTPSPNRSPHRRHESETNQSVGSEEDISLSNIINPTKNFPFSGTNSSTPPSIGAIDAPSLRVDSEIKRSIDIENYHEQISVNPMISTTNFAYDDDVALLNEGIYLTWKDLWVTVPDKKIGRRAILQGLTGYVQPGEVLAIMGPSGCGKSTLLDALAGRLDSNTRQTGEILINGRRQTLAFGTSAYVTQDDTLMTTLTVREAVYYSAQLQLPDSMSRSEKRERVESTIREMGLQDAMNTRIGGWSVKGLSGGQKRRVSICIEILKRPKLLFLDEPTSGLDSAASYHVMSKIVQLAKQHGRTVVASIHQPSSEVFELFHNLCLLSSGATVYFGSISNANQYFALNGFPCPTMRNPSDHFLRTINKDFDVDIEKGITGKTTATEAINILVKS…
SmABCG21	Smechr0500190	555	MELQSNYVPRWTPSPNRSPHRRHESETNQSVGSEEDISLSNIINPTKNFPFSGTNSSTPPSIGAIDAPSLRVDSEIKRSIDIENYHEAPTLISVNPMISTTNFAYDDDVALLNEGIYLTWKDLWVTVPDKKIGRRAILQGLTGYVQPGEVLAIMGPSGCGKSTLLDALAVFFALNGFPCPTMRNPSDHFLRTINKDFDVDIEKGITGKTTATEAINILVKSYKTSQDSQQVQRRVLEICQRSGGEEAKKGSQASFFTQCMVLTRRSFVNMYRDLGYYWLRFAIYIALCLCVGTIFHDIGHDYGSIQARGSMLMFVAAFLTFMAIGGFPSFVEDMKIFTRERLNGHYGVAAYVVGNTFSSIPYLVLISVIPGAMAYYLVGLQKGFDHFAYFSLVLFATMM…
SmABCG22	Smechr0500563	740	MSRIVAESMFQGGENVQASAYSSPTLGQMLKRVGDVRKEVTGDETPVHRILDMSDTQSISSSSLPFVLSFNNLTYSVKVRRKITFPALLRRPITGATTGDPVSGEPVAGENLFTRTKVLLNNISGEARDGEIVAVLGASGSGKSTLIDGLANRIAKESLKGTITLNGEPLDSRLLKVISAYVMQDDLLYPMLTVEETLMFAAEFRLPRTLSKSKKKMRVQALIDQLGLRNAAKTIIGDEGHRGVSGGERRRVSIGIDIIHDPIILFLDEPTSGLDSTSAYMVVKVLQRIAQSGSIVIMSIHQPSYRILGLLDRMLFLSRGQTVYSGSPMNLPQFFADFGHPIPDSENRTEFALDLIRELEGSPGGTKSLVEFNKTWQNTKRSNQNPEIVTPTHGLSLKE…
SmABCG23	Smechr0500616	1478	MSGTISKDELSKSLSRRSMSRSRRMSSRSESVRSWASGSVAEVFTAPGGDVFQRNGRENDDEDDLKWAAIERLPTYDRLRKGILKQTLDDGKIVRQEVDVTNLGLKDKKQLMESILKIVEDDNERFLLRLRDRTDRVGIDIPKIEVRFEHLSIEGDTYVGSRALPTLWNATINFIEGALEKVKLVPSKKRVVKILRDVSGIVKPSRMTLLLGPPGGGKTTLIKALAAVPDKDLRVAGKISYCGHELSDFIPQRTCAYISQLDLHHGEMTVRETLDFAGRSLGVGTRYELLTELSRREKELGIKPDPEIDAFMKATAVAGQESSLVTDYVLKILGLDICADIMVGDQMRRGISGGQKKRLTTGEMLVGPAKVFFMDEISTGLDSSTTFQIIKYMRQMVHI…
SmABCG24	Smechr0500745	634	MKKQGCEIEAIGINYTIYTEKRETPFSFFSRKQHNKCIKGVQELEKGDNDPNATRHVLKDVSCRAKTGEIVAIVGPSGAGKSTFLEVLAGKIEPQSGSIFVNKKPVDKARFKKISGYVTQKDTLFPLLTVEETLSFSAKLRLKLPPKELSSRVKCLIQELGLEHVAGARIGDDRIRGISGGERRRVSIGVELIHDPGVLILDEPTSGLDSTSALQIIDVLKTMAVTHGRTIILSIHQPCFRIMKLFNSILLLANGTVLHHGTIEQLSLRLILLGLALPLHVNILEFAIESIDTIQKQNHTLLPQSALMIKNSGKFTLQQLFQESKVINEDPLSLSVSMPIHPGSGFANSSFQEIVILTIRFWKIIYRTKELFGFKTLQMLLSGVVLGSIFYNLEDDLVG…
SmABCG25	Smechr0501990	55	DSQQDLFNAMGSVYIAVLFIGVTNSTAVQPVISVERFVSYRESGDVLSFTICIFS
SmABCG26	Smechr0502589	321	MPGVSKIKDGYNPATWMLEVTTSAQEVLFGVDFTDLYKKSDLYRRNKALISELSVPRPGTKDLHFDTKYSQPFWTQCMACLWKQHWSYWRNPAYTAVRFLFTTIIALVFGTMFWDLGGKVGKSQDLFNAMGCMYATVLFLGTQNSSSVQPVVAVERTVFYRERAAGMYSALPYAFGQITIEVPYVFMQAVFCGGIMYAMIGFEWTVTKFFWYLFVLFFTLLYFTFYGMMTVAVTPNRIAIWWRWYYWCCPVAWTLYGLVASQFGDLQNKLTDDETVEQFLRRYFGFKHDFLPIVAVAIVAYTVVFGFTFAFAIRAFNFQSR*
SmABCG27	Smechr0502590	102	MFVEEVMDLVELAPLRSALVGLPGINGLSTEQRKRLTIAVELVANPSIIFMDEPTSGLDARAAAIVMRTVRNTVDTGRTVVCTIHQPSIDIFEAFDELFLMK*
SmABCG28	Smechr0502591	489	MDEISTGLDSSTTYSIVNSLRQTVQILKGTAVISLLQPAPETYDLFDDIILLSDSVIVYQGPREDVIGFFESMGFKCPERKGVADFLQEVTSKKDQQQYWARRDEPYRFITSKEFAEAFQSFHVGRKLGDELAVPFDKSKSHPAALTTEKYGTFSFFPSWAYAIPSWILKIPITFVETALWVFLTYYVMGFDPHPSRLFKQFLLLIIVSQMASGLFRFIGAVGRTLGVASIFGSFALLLQFALGGFVLSRDDVKKWWIWGYWTSPVNAILVNEFDGKWWKRILPNATEPLGAAIVRGRGFFPDASWYWIGFGALIGFTIVFNIFYTIALAYLKPFGKPQAMIPEDTDDAQTTSIDKEDSNSESQNKKKGMVLPFEPHSITFDNVVYSVNMPQEMKDQGT…
SmABCG29	Smechr0502592	306	MEPIDFGNLRGSSLRGSVKGSFRGSLRADSNSIFRNNNIFNRSSRDEDDEEALKWAALEKLPTFVRLRKGLLFGGQVDIHDLGNQHSKDLVDRLVKVADEDNEKFLLKLRDRIDRVGLDLPTIEVRYEHLKIEADAYVGSSALPTFINSMTNFIEPLVNYLHIVPNRKRKLTILDDVSGSIKPCRLTLVLGPPASGKTTLLLALAGKLDDELRVSGKVTYNGHELNEFVPQRTAAYISQHDLHIGEMTVRETLEFSARCQGVGSRYEMLAELSRREKTANIKPDPDIDVYMKAAATEGQEANVVSS*
SmABCG30	Smechr0601327	1451	MESTARDIIKVSSARLSSTIDVFSRSSREDDDEEALKWAAIEKLPTYLRIRRGLLSEKGESREVDITDLGSVEKRNLLERLVKVAEEDNEKFLLKLKQRIDRVGLDLPRIEVRFDQLSVDAETYVGSRAVPTIFNFTVNILEGFLNSLHILPNRKRPLPILHKVSGIVKPGRMTLLLGPPGSGKTTLLLALAGKLDRDLKVSGRVTYNGHGMDEFVPQRASAYISQNDLHIGELTVRETLAFSARCQGVGARYEMLAELSRREKEANVKPDPDVDIFMKAASIERQDANVVTDYILKVLGLDICADTLVGDEMFRGISGGQKKRVTAGEMMVGPAVALLMDEISTGLDSSTTFQIVNSIRQSIHILQGTTMISLLQPAPETYELFDDIVLLADGQIVYQ…
SmABCG31	Smechr0601943	232	MWNSSSRTAENGGSKDEEDLVLAALYRSPTYTRARTSIFRGIGGEVSLVDVGKMKGEEQKQVLDVLINAINEDTEMFFKRVKERFERVDLEFPKVKAVALGEQTSIVVDYILKVLPSVFVVSLSASDVNRTFPCDGITRKKYDSCKYLWIFCNVALGNQQAVVSKRNNQNKDKEQESEHIVVPFGEFLNHSHSFTAFAHEKRRRAHLCWFTREQIMQAHSVFRGKMRKLLRV*
SmABCG32	Smechr0601964	131	MMATSVSPNHNIAAILAAPFYMMWNLFSGFMISRMRIPIYWRWYYWANPVAWSLYGLLTSQYGEVNEHLRLADGVHTVPIKRFIKEQFGYRQEFLGIAGVAVVGFCIIFAVTFAFAIKFFNFQRRWTLYEA*
SmABCG33	Smechr0601965	209	MQLLLMKRGGELIYAGSLGNRTRKLIQYFEAIQGVHRIRSGQNPATWVLEVTSSAEENRLGVDFADIYRKSTLFQQNEETVESLSKPQEGSAELYFPSKYSQSFFGQFLACLWKQNLSYWRNPQYTAVRFFYTVIISLMFGSICWKFGSKRSTQQDILNAIGSMYAAVLFIGITNSSFGQPVVFVERFVSYRERAAGMYSALPFAFAQA*
SmABCG34	Smechr0601966	226	MLCEQDRLNLALQIIQEMRAKGFDLDLATSSMLIHLFCKMHQFDEWFHDMIRRGLVPQYLTYQRLSDDLRKQGMNDKAEKLRNMMASTPHSHKFCSCNTGWFLAVKVVKIKEIVSSGRALVGLPGVDGLSTEQRKRLTIAVELVANPSIVFMDEPTSGIDARSAAIVMRTVTNIVDTGRTIVCTIHQPTIDISESFDEVFILILAQYTSNLEVNTALAVLASYKAS*
SmABCG35	Smechr0602538	544	MMRNNSSSSVITSSNDDVIMEIEEANKPQGLNGTVVSAHVAWKDVNVMVTLNNGDTKNVLEGLTGYAQPGTFTALMGPSGSGKSTLLDALSGRLASNAILSGRILLNGRKAKLSFGTAAYVTQDDTLIGTLTVRETIYYSAQLRLPDRMPLSEKRTLVESTIVEMGLQDCADTFIGNWHLRGISGGEKRRVSIALEILVKPRLLFLDEPTSGLDSASAFFVTQMLRCLSRDGQTVIASIHQPSSEFFAEAGFPCPSFRNPSDHFLRCTNSDFDKVKETLTELIKFDQYNDDPLNKMKTAEAIRILVDFYRRSHYCHLANEQVEEMSKVVFQRERMNGHYGVIAFVISNTLSAMPFLILIAVLSGSVCYFMVRFHPGFSCYLYFVLALYASITVVESLMM…
SmABCG36	Smechr0602809	718	MEEIQSQSDHYRSPSSSASSPANRVPSSNFFYLRKPGTLRQPISFEDSPVWDETDIEVKVDEGGDSINAATTPPSPSLSNINSGSLPSPSLIERKVMTRKIAGASIAWKDLTVTIKGKRKYSDKVVKSSHGYALPGTMTVIMGPANSGKSTLLRALAGRLPDSARMYGEVFVNGTKRHMPYGSYGYVDRETTLIESLTVREFLYYSALLQLPGFFCQKRSVVEDAIDAMSLGNYANKLIGGNCYMRGLCSGERRRVSIARELVMSPYILFIDEPLYHLDSVSALLVMVTLKKLATSGCTLIFTICQSSTEVFGLFDRICLLSNGKTLFFGETLACLQHFSNAGFPCPIMQSPSDHFLRAINTEFDRIIAMCKSWQDNHGDLSSVSMDTAIAIRTIETTY…
SmABCG37	Smechr0602816	1089	MYRRKQWNPMFLSFVILVFMANRVAGEMNTSSNSTGMQLIKSMLASRVKDLSKILTKNLKGQLDFCIENVDAEWEAAFNFSGDTDFFQTCMKQTKGDVQQRLCTASEIKFYSTSLLEVGDESGTAKSSNYLKPNKNCNLSSWISGCEPGWACSAGNDTKIDFENEKEIPPRTLDCQSCCEGFFCPHGLTCMIPCPMGAYCPLAKLNTSTGICDPYRYQLPPEDSNHTCGGADVWADFMSATELFCSAGFYCPTTVQKTPCEKGHYCRAGSTEQTSCYRFATCERQTANQNITFYGVMFFGAIMLVLLIIYNCSDQVLSSRERKQAKSREAGARSARENAQAQNTWKSNLASMGSQLSKTFSRRKSTRQDMQSSDQNRPGKDSGLPLPPGISQAKAKKQQ…
SmABCG38	Smechr0602965	1428	MAASNGSEYFDLDVEAQNESFGRRSNAESVEEDEHELLWAALEKLPTRKRTNFALVKRDEEESNPDDSKGKTDTVDVRNLDRDTRQLVVSRAMATSAQDNYKLLAGVKERLDSVGLEVPKVELRYEDITITANVNVGSRALPTLVNSVRDVLESILTKLMIFRPKRNSLTILNNISGVIKPGRMTLLLGPPGSGKTSLLLALSGKLDNSLKKKGTITYNGHKLDDFCVQRTSAYIGQTDNHIAELTVRETVDFAARCQGASQGFGEYIKDLDRLEKERNIRPNPEIDAYMKASSVGGKRHSVSTDYILKVLGLDVCSDTIVGNDMIRGVSGGQRKRVTTGEMIVGPRKTLFMDEISTGLDSATTYQIVKCLRNFVHLMDSTLLIALLQPAPETFELFDD…
SmABCG39	Smechr0700830	135	MLFRQLLLLIVVHMSSISMFYFLTSVRWSIIASTVAGSCALFCFIILFNIGFTLALTFLKAPGSSTVISIDMYSQIEGSSESSDKVDAEENSKPTMDSNEGAGRTDLPFELLSLVFRDVQYYVNTSGAVKGLGFA*
SmABCG40	Smechr0701381	135	MASKDRATILKIPLSILESVTWTCLTYYVIGFSPVVGRFFQQLLLIVVVHMSSISMFRFLASVYQSVVAFPVAGSLSILFAFYSVVANLPIKLMQKKIPSPQWILMKEQEEWIYLMNSYLLCFEMSSTTLTLLRQ*
SmABCG41	Smechr0702137	606	MEILPVKTSNPDRYKIEARNLSYKLPPKYNEFKWIGKKLVTNKKTSSTYILRNVNCEAKPGEITAVVGPSGAGKTTLLDILAGNAGPSSVSGHVLVNDQPMKPANFRRISGYVTQDEALFPLLTVEETLMYSARFRLRAGDDKAKDRVKKLLTELGLDHVAGLKVGSESSRTISGGEKRRVAIGVELVHDPAVVLLDEPTSGLDSASAFHVMHLLKSMAKNHGKTIVLTIHQPGFRILELLDKAVLLSNGFVLHNGSLHLLEEKLKSTGHFIPHHVNVLEFAIDITDSLAECLQSGDQSDIEKCETAQESDGVPNANKEVLYSNSPLEEVIILSQRFCRNIFRTKQLFLAKVIQALLVGLILGSIFYNAYNNTKNLELQSQVGFFAFSLTFLLSSNTEA…
SmABCG42	Smechr0702375	621	MELPVTTPDSDGQKRGSYTIETRNLSYALPSTLYDELSWIFCCKNPKRPQKFIIKDVNCEARPGEITAIAGPSGAGKTTLLEILAGKISPTRVTGQVLVNGYPVNAKCFRRLSGYVTQEDALFPLLTVEETLMYSALLRLQGGKKEAANRVGVLIKELGLEEVAGARVGGGSNRGISGGERRRVSIGVELVHDPAVILIDEPTSGLDSASALHVISLLQVMAAHQGKTIVLTIHQPGFRILELFDRLVLLSNGCVLHNGSLEYLEERIKFSSLQIPPHINVLEFAIDVTGSIVIRTSETPNVHFHIKGHAEKKESLRTDDEGFTVSNHNDMVEKCPSYVNSHIEEILILGGRFCKNIFRTKQLFATRIIQALLAGFILGSIFMNVDNNLGQVALQTRLG…
SmABCG43	Smechr0702451	614	MEMEEIQINQLESAAIFKKTNFPVTLKFEDVVYKIKPKTEGMFKNSSKSEEEKIILKGITGIVFPGEMLAMLGPSGSGKTTLLTGLGGRLSGRLAGNITYNGMPFKNSMKRYIGFVTQDDVMYPHLTVTETLVYTALLRLPKTLSHMEKVAHAEAVISQLGLTRCKDSIIGGPLLRGVSGGERRRVSIGQEMLINPSLLFLDEPTSGLDSTTAQKIVSTLWELVNGGRTVVMTIHQPSSRLFYMFHKVLLLSEGNPLYFGKGEDVMAYFASIGFSPSVAMNPSDFVLDLANGVLDDPQEDQASIKQTLVTAFQTNLLDRVKEELQKYDDREDDENVQKGKLDRWSNTWWQQSVVLFKRGMKERKHESFSSLKVGQVTVVAILCALLWWRSSDIQDQVGL…
SmABCG44	Smechr0702680	676	MEHMAQDEIEDLSLSPPTVGSMQIAGSNGFGHNIEFMSQAYLRNRSSKIDIEVEHDTSIAHIDQPLPIYLKFTNVEYKVKINPAFSNNPVKAVVSKVASQFEHDNYKHILKGITGSISPGEILALMGPSGSGKTTLLKILGGRVHENVEGTVTYNDIPYNPALKRRVGFVTQDDVLFPQLTVEETLVFAALLRLPSKMSQRQKYERAEVIIKELGLERCRHTRIGGGLVKGVSGGERKRASIGHEILVDPSLLLLDEPTSGLDSTSANRLLQVLQGLAKMGKTIITTIHQPSSRIFHMFEKILLIAEGYPVYYGKARDSMEYFSSLGFIPEIAMNPAEFLLDLATGQVNDISVPDDLYPPQCTTEREKIVIRYKVLLEPKENHQGSKAPEHLQMAIKVK…
SmABCG45	Smechr0800196	560	MLAMLGPSGSGKTTLLTALGGRLSGKLSGKITYNSQPFSSSIKRRTGFVAQDDVLYPHLTVTETLLFTALLRLPESLDRDENMRHVEHVIAELGLNKCRNSMIGGPLFRGISGGEKKRVSIGQEMLINPSLLLLDEPTSGLDSTTALRIVNTVKRLASGGRTVITTIHQPSSRLYYMFDKVVLLSEGCPIYYGPASTALEYFSSIGFSISITINPADLLLDLANGIGPDTKNANEQGDSIEQEKKLVREALISAYEKNISTRLKTEVCSSDNSNYSCTKDVSTRNGVKLEQWCTSWMHQFKVLLVRGLRERRYETFNRLRIFQVISVAFLAGLLWWHTPTSHVEDRMAMLFFSAVFWGFYPLYNAVFTFPQERRTLIKERSSGMYRLSSYFLAKTIGDL…
SmABCG46	Smechr0801532	1454	MEGGENILRMNSARLSGENVWRNSAMDVFSRSSSREDYDDEEALRWAALEKLPTYSRLRRGILTEEEGQSREVDITQLDFIERRNLLDRLVKIADEDNEKLLLKLKQRIDRVGLDLPTIEVRFEHLNVDAEAHVGSRALPTVLNFTVNIIEGFLNYLHILPSRKKPLSILHDVSGIIKPGRMTLLLGPPSSGKTTLLLGLAGKLDKDLKVSGRVTYNGHGMDEFVPQRTSAYISQNDLHIGEMTVRETLAFSARCQGVGAKYEMLAELSRREKEANIKPDPDVDIFMKSAWNEGQEANVITDYTLKILGLEICADTLVGDEMIRGISGGQRKRLTTGEMMVGPARALFMDEISTGLDSSTTYQIVNSIKQSIHILQGTALVSLLQPAPETYDLFDDIIL…
SmABCG47	Smechr0801820	629	MMAAIPDSSKPQMNSESFIQRALFPITLKFEEVVYKIKQETKGMCFGGPSSTKEKTILNGVTGIVSPGEMLAMLGPSGSGKTTLLTALGGRLSGKLSGKITYNSQPFSGAIKRRTGFVAQDDVLYPHLTVTETLLFTALLRLPQSLSREEKERHVEHVIAELGLNKCRNSMIGGPLFRGISGGEKKRVSIGQEMLINPSLLLLDEPTSGLDSTTAMRIITTVKRLADGGRTVITTIHQPSSRLYHMFDKVVLLSEGCPIYYGPASTALEYFSSVGFSTSITINPADLLLDLANGIGPDSKHAIEQGDNTEQEKKAVREALISAYDKNISTTLKTELCSSDTNSYSYAKDVSTRNSVKSGHWCTSWGYQFKVLLLRGLKERRYETFNKLRVFQVVSVAFL…
SmABCG48	Smechr0802004	146	MAASMRENGLVKSISKKASFLSASRRGSRASASLCKAFGAPGGNVFAKSGRQDELKWAEIERLPTKDRIYLDWICSDTMVGDETRGRTSGLVDKSSMIPVSSHYGVRNMDPPPLDLHMQPIGVLEFQRRCEIPKQERRAEPIKGKN*
SmABCG49	Smechr0900260	1089	MGKTRKWLPCYYLFMILVLGFSPCVWCAPASNQALANANPTAVPILASFIYNQLANLTKVFHKDITQALGFCIDDVDAELFEAFNFAKNLEFLNNCFKETKDVTQRLCNAAEMKYYFSIFLDAKSTKQTEALRPNRNCNLTSWIDGCEPGWSCSVGKNEKLDLKNAKDIPDRTHDEQPCCEGFFCPRGLTCMMPCPLGAYCPRATLNKTTGVCEPYSYQLPPRKAKHTCGAADHWGSETNGGELFCSPGSYCPTTTKKVICSEGNYCRKGSTAPRECIKLSKCHKQSDKQKLHLIGFILIGALSFILIIFYNCSDQVINTKYQRVAKSREAAARHARETAQARQRWGLVKDVAKKRTLGLQQQLSRTFSKKTSVKQGPRGGFNLPKTNDEASAIPPKPP…
SmABCG50	Smechr0900331	743	MSSLSGGDDMSSASEVPFLGTRNNMELQEFSRKPRHNVSITLGELLKRVGDSAEEKNQVGNHTNFANSPSSYPFVLSFHNLTYSVKVKNKMALPRWLRRGNKDDELSSDSNMKVLLNDISGEAREGEIMAVLGASGSGKSTLIDALADRISRESLKGSVTLNGEVLGSKLLKVISAYVMQDDLLFPMLTVEETLMFSAEFRLPRTLSKSKKKARVQVLIDQLGLRNAAKTVIGDEGHRGVSGGERRRVSIGIDIIHDPIVLFLDEPTSGLDSTSAYMVVQVLQRIAQTGSIVILSIHQPSYRILSLLDHLIILSRGHTVFTSPPSSLQHFFAEFGNPIPANENRIEFALDFIRELEGTHNGTKTLMEFNKRWQRVNNSTTTTTTSSSSSSFYNGPKPSL…
SmABCG51	Smechr1000029	723	MLPIGGKRGGVGQLLAAVAAALLLRLISAPGPAIFPENEDVPDDDGGRGSENGEAPVTGKVLPITIKWTNITCSLSDKSSNTVRFLLKNVTGEAKPGQLLAIMGPSGSGKTTLLNVLAGQIKSSPKLNLSGLLDINGVPFSNKIYKSAYVRQEDLFFSQLTVRETLSLAAELQLQDVSSVEERDEYVNNLLFKTGLVSCADSRIGDAKVRGISGGEKKRLSLACELIASPSVVFADEPTTGLDAFQAERVMETLRQLAQDGHTVICSIHQPRGSVYAKFDDIVLLAEGSLIYAGPARDEVLAYFSKFGYICPDHVNPAEFLADLISIDYSSPESVYSSQKRINSLVESFSEKIPEVLYAASLVRDSSKTHMNLQKKSISRKGGWWRQFKLLLKRAWMQA…
SmABCG52	Smechr1000392	674	MSFFGVSLGGDGFWLEKEGERMYLWIFGYGFVGGDWMKVSDKGITHRKGIPQQGAPISRGKDLSARSQPVGRKKDAGKFENVVYKINLTKERCFKNSPKSNEEKIILKGVSGMVSPGEMLAILGPSGSGKTTLLTGLGGRLVNGHLKGAITYNNKPFSKSMNRNTGFVTQDDVLYPHLTVHETLVFTALLRLPKTFSVEEKTVHAEAIIAQLGLTKCKDIVIGGPFLRGISGGERKRVSIGQEMLINPSLLFLDEPTSGLDSTTALRIVSTLKDLAKCGRTVVLTIHQPSSRLFYMFKKVLLLSEGNPLYFGRGEDAMGYFSAIGFSPLVAMNPSDFLLDLSNGILSDDPRVLLDGSREDPASIKKTLVTAFRTNLAENMKEQLQEYDIHQVAEELHEK…
SmABCG53	Smechr1000680	128	MQIASSNGFGHNVEFMSQDYLRNRSFEIDIEVEDDTVIADKDQSLPIFLKFVDIEYKVNISQASSNNPIKAVVSKGASQFEHDNYKQILKELKEEVSIAIGLLCGMETVAKKEVAHSTLPRKGAVTKA*
SmABCG54	Smechr1000875	1368	MMEGVEIVDCGRWKKDDEEEALKWRRRGNDDERIMCLSMEEKRNLLNRLMNDNHNLLLRLRQRFNRVGLEFPEIEVRFEHLNVEAEAHVGTRALPTMFNFTINMLEGALNYFHLLPKRKKSFSILNDVSGIIKPGRMTLLLGPPGCGKTTLLLALAGKLNSDVKVCGKVSYNGHGMNEFVPERTCAYISQDDVHLPNLTVRETLEFSARCQGVGPRYEMLEELLRREKEANIKPDPDIDMFMKAASVEGQKHNIITDYILKILGLEICAETLVGDEMLRGISGGQLKRLTTGEMMVGPARALFMDEISTGLDSSTTFQIIKSIRQSIHILEGTALISLLQPAPETYDLFDDVILLADGRIVYQGPREHVLEFFEYVGFKCPRRKGVADFLQEVTSRKDQ…
SmABCG55	Smechr1100254	548	MATKINISSKEDDINNDDGIYLTWKDLWVTVPDKKVGRRPILEGVSGYAQPGEVLAIMGPSGCGKSTLLDALAGRLASNTRQSGDILVNGRKQALAFGTSAYVTQDDTLMTTLTVKETVYYSAQLQLPESMPLHEKKERAEETIKEMGLQEAMNTRIGGWSLKGLSGGQKRRVSICIEILTRPKLLFLDEPTSGLDSAASYHVMNRIIKIAQEDMRTIVASIHQPSSEVFELFDNLCLLSYGKTIYFGSSSKANEFFAVNGFPCPYMRNPSDHYLRTINKDFDDIEEGFGKNIISSGKAIDTLVMSYESSEACLNVRQRVLNICQKKGRLLENKGSQAGFITQCRVLTQRSFINMYRDLGYYWLRFLIYLALCLCIGTVFHEIDSDYGSIQARSSMLVF…
SmABCG56	Smechr1101420	1143	MAETHRRLRKSTLSTFQLAIIVFLVSLLTLQFSSVKFVWSQSIVNGAGTASQLDNPAVLDLVTRTVYNRIYNLTLNLFDNEFADKFKFCMLNRDEEWNHAFNYSSNLAFLSACVTRTKGDSYFVCHFSSTDGDIQRRLCTAAEISSYFSNTITSGSNYLTPNRNCNLTSWVPGCEPGWACSTDSDQNPDLRNSREIPARTLACRPCCEGFFCPHGLTCMIPCPLGSYCPLATLNMSTGICEPYSYQLPPGQPSHTCGGANIWSDVRSSSEVFCSAGSYCPTNTEKNPCSSGNYCPMGSTAEKRCFKLTSCNPNTASQNIHAYGAMLIAALATLLLIIYNCSDQIITIRERRLARSREAAAKVVKEKIQARARWKAAKEAAKKHAVELQGQFSRKFSRKR…
SmABCG57	Smechr1102018	710	MLPHDQENSSSIHGGSSNVFVRARMESISLQIGPTGPTCNVSPRVKDDQISDHQQSHHAKLSILRESLRPVTLKFEDVSYTIKLKSNKGGYFSSHQQKQTRMLLQNVTGTVKPGELLAMLGPSGSGKTTLLTSLAGRLPGQFSGTITYNGQQFSSSMKRKIGFVTQDDVLYPHLTVLETLTYAALLRLPNKLTNQEKIEQAELVIMELGLTRCRNSMIGGQLFRGISGGERKRVSIGQEMLVNPSLLLLDEPTSGLDSTTAQHIVATLRWLAQGGRTVITTIHQPSSTLFRMFDKIIVLTEGCPIYSGKSSLAMEYFASIGYAPAFNFMNPADFLLDLANGITPDTRHDDQHELLVKHDQPENQDATKQSLISSYRKNIYPLLKEELHQSCKPPIRSSS…
SmABCG58	Smechr1102795	694	MSSPTFAQLLNNVGDETETPVHQVLTMEQPPQRSIPFVLSFNKLTYSVRIGRKNIFPGMPSRRANEAPVLRTKVLLNDISGEAREGELLAVLGASGSGKSTLIDALANRIAKESLKGEIRLNGEPLHSKLLKVISAYVMQDDLLYPMLTVEETLMFSAEFRLPRALSKAKKKARVQALIDQLGLRSAAKTIIGDEGHRGVSGGERRRVSIGIDIIHDPIILFLDEPTSGLDSTSAFMVIKVLQRIAQSGSIVIMSIHQPSYRILGLLDRLIFLSRGQTVYSGSPLNLDQFFADFGHPVPENENRAEFALDLIRELEGSPDGTNDLVEFNRTWKNTNRNSETTPARYDLSLKEAISASISRGKLVPGATNEAANNPTAMVPTFANPIWTEMAVLSKRSFT…
SmABCG59	Smechr1102796	700	MSSPTFAQLWNNVGDVTDAEAETPVHQVLTMEASAPEHSIPFVLSFSNLTYSVKVRRKVAFPAISGHRSTDEAPVTRTKVLLNDISGEARDGELLAVLGASGSGKSTLIDALASRIAKESLKGEIKLNGEPLHSKLLKVISAYVMQDDLLYPMLTVEETLMFSAEFRLPRALSKAKKKDRVQALIDQLGLRSAAKTIIGDEGHRGVSGGERRRVSIGIDIIHDPIILFLDEPTSGLDSTSAFMVIKILQRIAQSGSIVIMSIHQPSYRILGLLDRLIFLSRGQTVYSGSPLNLPQFFADFGHPVPENENRTEFALDFIHELEGCSDGTNNLVEFNRRWEHTNRRSSTNPLRYDLSLKEAISASISRGKLVPGATDAAANNPTAMVPTFANPIWTELVVL…
SmABCG60	Smechr1200653	659	MSVTNKETTVMEEETNKDFPFLTSSSTYPITLKFMDVSYRIKLENKSTSGGSSNFIKMFSSGPTCSSSTDIENPTAVIHQERTILNGITGMVSPGEILAVLGPSGSGKSTLLNALSGRLQGHSYTGTILANNRKLSKQVLKRTGFVTQDDVLYPHLTVRETLIFCALLRLPNSLNRTEKIAVTDSVITELGLNKCEDTIIGNSFIRGVSGGERKRVSIAHEMLINPSLLILDEPTSGLDATAAYRLVSTLGSLAQKGKTIITSVHQPSSRVFQMFNSVLVLSEGKCLYFGRGNEAMNYFESVGFSPSFPMNPADFLLDLANGVCQFDGVSEKEKPNVKQTLVSTYNNLLAPKVKAACLETTNTVPKEIMNKGKYTCSSSKRSCTSCISNWFNQFSILLQ…
SmABCG61	Smechr1201214	110	MASDIKIRTRPPIEVCFKDLTLTLKGGNKHLLRCVSGKLSPACVSAFMDPSSAGKTTFLSALTGNAIGCSITGLILINRKLELMHSYKKIIGFVPQDDIVHENLTVEENL*
SmABCG62	Smechr1201227	118	MQEQNKNLTFFDVISMANDIEIRTKPPIEVCFKDLTLTLKGKNKHLLICVSGKLSPGHVSSFMGPFGAIKTTFLSALTGKVVGCSIIGLILINGKLELIQSYKKSLALYLKMILYMKI*
SmABCG63	Smechr1201304	685	MEIEATTIDVEKGVRESSGGAAYLVWEDVTVVLPKFGGGRGPTKRLLNGLSGYAEPGRIMAIMGPSGSGKSTLLDTLAGKLSANLVMTGNILLNGKKRRLNHGFVAYVAQEDVLMGTLTVREIIQYSAQLRLPSNITKEEVNEIVDNVIIEMGLEDCAQNLIGNWHLRGISGGEKKRLSIALEIITQPQLLFLDEPTSGLDSASAYFVVQVLKNIACGGSGRTIICSIHQPSSEVFALFDDLFLLSSGETIYFGEAKLAVEFFGDSGFACPTRRNPADHFLRCINSDFDDVTATLIGSRRINDAKESSGSLVYLPTSECRVRLIQNYKYSNHKLRLKARVQQLKNIKDIVLKESGGSQASWLKQLCTLIKRSLKNMSRDFGYYWLRIIVYIILSICVGT…
SmABCG64	Smechr1201305	682	MEIEVTSGSSDIEKGVMHRQGVAYLVWEDLTVMLPNFGQGPTKKLLHGLSGYAEPGRIMAIMGPSGSGKSTLLDTLAGRLSTNVVMTGNILLNGKKRRLDYGVVAYVTQEDTLLGTLTPRETITYSAHLRLPTSMTKEEVNDIVEGTIMEMGLGDCADRVVGNWQVRGISGGEKKRLSIALEILVRPRILFLDEPTTGLDSASAFFVVQALKNISRDGRTVISSIHQPSSEVFALFDDLFLLSGGETVYFGEAKLAVQFFAESGFPCPSRRNPSDHFLRCVNSDFDVVTATLKGSQRLRETHKSDYLMNMATAEIKEMLASKYKRSAYATRARSRMRELLATQGVEIETVKGSQAGWGKQLLTLTRRSFVNMSRDKGYYWSRIVIYIIVAFAVGTLFYD…
SmABCG65	Smechr1201912	1009	MKMCSKKWQKINASVRIYEFCLVFSIILVNQIAAQQEAQQQPVPELQQQAQQTGNRASNNQQLAEVFYNSFRNFTSLFDPGITDSLKFCIEDAEAEWNAAFNFTDNTDFLTACVKQTKGDVIKRLCTAAEVKFYAQLLTSGGGRGNLKPNRNCNLSAWPLGCEPGWACRVGGYQVHLKDTMEMPPRILDCQPCCEGFFCPRGLTCMIPCPLGAYCPLSQLNNDSGACEPYRYQPPPGNPNHSCGGADVWADVMSTTELFCSSGFYCPTTAMKIPCKKGHYCRTGSTSQTSCYALAICESKTDNQNITAYGIMFFGGITLILVIIYNCSGQVLSSRERKQAKSRERAAKSARENVQAREKWKTAKDLARKHATGLQSQLSRTFSRKKYVSQQDPQKPPSH…
SmABCG66	Smechr1201925	723	MEEIQSQSDHYRSSSSSASSPASRVPSSNFFYLRKPGALRQPISFEDSPDWDDTDIEVRVDEGGDSINAATTPASPSLSKLNSGSLPSPPLPDGAVITRKIAGASIAWKDLTVTIKGKRKYSDKVVKSSNGYALPGTMTVIMGPAKSGKSTLLRALAGRLPASARMYGEVFVNGTKMCMPYGSYGFVDRETTLIGTLTVREFLYYSALLQLPGFLCQKRSVVEDAIDSMSLGDYANKLIGGHCYMKGLRSGERRRVSIARELVMRPHILFIDEPLYRLDSVSALLMMVTLKKLASTGCTLIFTIYQSSTEVFGLFDRICLLSNGNTLFFGETLACLQHFSNAGFPCPIMQSPSDHFLRAINTEFDRIIAMCKSWQDDHGDLSAVNMDTAVAIRTLEATY…
SmABCG67	SmeSca00056	62	MKAAVEIKDRDSRDDLFQDQMIHLFVRLGGLTRIGQIRGKEPIKERSDALSDAVHDAELPTS*
SmABCG68	SmeSca00668	341	MDAANRLSAIAAEMGQLQNEIQQHHRVLNSFLRSVRTMDPARKEARIRATRERIEGLEERQQALRAEQQTLIVHGALVHDTMEHLRQDEIEDLSLSPPAVGSMQIASSNGFGHNIEFMSQAYLRNRSSEIDIEVEDDTSIADKDQPLPIFLKFADVEYKVKISQASSNNPVKAVVSKGASQFEHDNYKQILKGITGRVGFVTQDDVLFPQLTVEETFVFAAFLRLPSKMSRRQKYERAEVIIKELGLERCRHTRIGGGLIKGISGGERKRTSIGYEILVDPSLLLLDEPTSGLDSSSARKERVGLKEEVSAAIGLLCGMAAVAKKEAAHSALPRKGAVRKG*
SmABCI1	Smechr0100889	329	MAVKEHKKPSVEINNLKFTYPGIDGHPPPGSTPLIDDFSLTLYPGDRCLLVGSNGAGKTTILKILGGKHMVEPDMVRVLGRSAFHDTALTASGDLSYLGGEWRREIAFAGFEVPIQMDVSAEKMIFGVSGTDPQRRDELIKVLDIDLSWRMHKSSDGQRRRVQICMGLLKPFKVLLLDEITVDLDVLARADLLKFLIKECEERGATIIYATHIFDGLENWPSHIIYVAHGKLQLAMSMDKLRQISNLSLMRTVESWLRKERNEERKRRKERKAKGLPEYEKQIEGTRVVGGDPARAAGRPLNNGWAGGTLHSTIAGEENFFLSSNRVLR*
SmABCI2	Smechr0100892	133	MAQWRREVDFAAFEVPIQMDVSAEKMIFGVSGTDPKRRDELIKVLGIDLSWRMHKSSDGQRRRVQICIGLLKSFKVLLLDEITTDRTLLQASLARSALFLISALCIPSSPSSLPPPTPTPLPPFLVRVSQLRR*
SmABCI3	Smechr0100895	122	MISPLPFIPVTVVFLSDLMAQGRLQILKLLGGKHMVEPDRSECLEFHDTALTASGDLKYLGGEWRREVAFAGFEVPIKMDVSAETMIFRVSGTDPKRRDELIKVLGIDLSWRMHKSSDGQRR*
SmABCI4	Smechr0100950	361	MQAASHSYPLLHFPGRSRYNIGSNHARVNFLSLNWRPQKLDFNQGVQIQKFLKSSKPKRFYVIPNSNDGYPSLSVPEEDTTASNKDTSTVEEWENGGETFLSKWSPPRYLWRGLSVLILAGQVIIRIIKGKIHWRNTLQQLERVGPKSVGVCLLTAAFVGMAFTIQFVREFTRLGLNRSVGGVLALAFSRELSPVVTSIVVAGRIGSAYAAELGTMQVSEQTDTLRVLGANPVDYLVTPRVIASCIALPFLTLMCFTVGMASSALLSDGVYGISINIILDSAQRALNSWDLISAMIKSQVFGAIISIISCAWGVTTLGGAKGVGESTTSAVVLSLVGIFIADFALSYCFFQGAGDSLKNCV*
SmABCI5	Smechr0102324	381	MYANFLPNYSTVTPSLSSIHAFRPKNHLRAEPLYLHLQPKKSTIIITCAANSDGVKGAVNWPEILEKWSPKKFLGADKLFRAISGATSSPIAQYIPTPFTFLHSVDPRIKLAWLFTLVILPAKSNVIMRLSLVVYLAILSILVQPAQVWKDQLGRVTLLSGILFIMLGLSTDSAPSLISSRAPPPSMMGLPPFPASLEGYKYVILKLGPLQLTKKGLSTATTSACLTFTIFQSASVFLSTTTPEQIAFALRWFITPLANLGVPVAEVILTLLLSLRFINLVFDEVRNVALGIVSRRINWQQMTMLETIDVFFSYIRRIFRNIFVHAEQISQAMIVRGFRGDSTTHKIFLSADSSSGVANYISMSCLFGLIALVTLPKYLVQ*
SmABCI6	Smechr0201165	292	GKPHLSQLPQIYAPIFVSQPRNLKMGSVLLPSSSLLISSSIFGRPSSHRRVRKAQPLSVSCDYSSFEIRDVFYRPPGTKIDLLSQVSLSIPEKSFGLIFGRSGSGKTTLLQLIAGLSKPTSGSIYVQRYSDDGEQKSPEPLQPERVGIVFQFPERYFVADTVLDEVTFGWPRQKGGLQLRELLASRLQKAITSVGLTGIPLDKDPHSLSGGYKRRLALAIQLIQTPDLLILDEPLAGLDWKASADVAKLLKDLKKELTLLVVSHDLKELASLVDQSWRMEMGGALKREPLPI*
SmABCI7	Smechr0201916	543	MASLLTNGISHFSPQSITEQSKIPKGSNFLPNSPAPRIPNSGNFKIRAAPDVEAPGKESSLSFSNEEDPLQKFLKRDYKWGFNENIESFALPKGLSEETIRLISSRKNEPDWMLEYRLKSYEKFVKMKEPKWSDNQYPEIDFQNICYYSEPKQKPTLNSLDEADPELVRYFDKLGIPLNERNRLANVAVDAVLDSVSIATTHRKTLEKAGVIFCSISEAIREYPDLVRKYLSRVVPPEDNFYAGLNSAVFSDGSFVYIPKNTKCPMQISTYFRINAMETGQFERTLIVADEGSFVEYLEGCTAPSYDTNQLHAAVVELYCHEGAEIKYSTVQNWFAGDEEGRGGIYNFVTKRGLCAGARSRISWTQVETGSAITWKYPSVVLEGDESVGEFYSVALTNN…
SmABCI8	Smechr0300191	548	MASLLTNGVSCFSPQPITEQPKIPKGSQFLLKSANPRNPNSRILKVKAAELSYEATVDTPGKESSVSTSNDTDPLQKFLKRDYKWGFNQEIDSFSLPKGLSEETVKLISDRKNEPSWMLEFRLKSFEKFLKMKEPKWSDNKYPEISFQDICYYSEPKKKPTLNSLDEADPELLKYFDKLGVPLNERNRLANVAVDAVLDSVSIATTHRKTLEKAGVIFCSISEAIREYPDLVKKYLGRVVPTEDNFYAALNSAVFSDGSFVYIPKNTRCPMQISTYFRINAMETGQFERTLIIAEEGSFVEYLEGCTAPSYDTNQLHAAVVELYCHEGAEIKYSTVQNWYAGDEEGRGGIYNFVTKRGLCAGARSKISWTQVETGSAITWKYPSVVLEGDESVGEFYSV…
SmABCI9	Smechr0303223	263	MEILPGAREHLLGSNGNENGYEENPEIKIQVRGLTKVSEKGVSILNNVNVDIPKGIIMGVIGPSGSGKSTFLRSLNRLWEPPSNTLFLDGHDICDLDVLALRRKIGMLFQLPVLFEGTVADNVRYGPQLKGKKLSDNEVYKLLTLADLDSSFFNKSGGELSVGQAQRVALARTLANEPEVLLLDEPTSALDPISTQNIEDVLVKLKREQNMTIVMVSHSIKQIKRIADMVCLLVNGEIVEILKPDQLFESKHPMAQRFLELSS*
SmABCI10	Smechr0601154	322	MQSEVVKRFPLIELVPMALFSPTCSSTSPLLSLKNNISFLSPRRRCLPAVRCTLSVESPSSSATDRGDDSPKVLLEVRDLSAVIAESKQQILNGVNLTVRQGEVHAVMGKNGSGKSTFAKVLVGHPDYEITGGSVSFKGENLLEMEPEERSLAGLFMSFQSPVAIPGVSNIDFLNMAYNARRRKLGLPELGPIEFYGYIAPKLELVNMKIDFLNRNVNEGFSGGERKRNEIMQLVVLGADLAILDEIDSGLDVDALRDVGKAVNGLLSPKNSVLMITHYLRLLEFINPTYIHIMENGKIVKTGDISVAKVLEKEGYKAISGA*
SmABCI11	Smechr0602294	290	MTMEISQSWSKISHDDSSPQLHSSHSLEISQGERSHLLAVEMNENGHNKGEAETKIEVRGLNKVSDKGDSILKSVSVDIPREVIMGIIGPSGSGKSTILRALNRLWEPPNNTVFLDGTDICHLDVLCLRRKVGMLFQLPVLFEGTVADNIRYGPKLKGKKLSDNEVYKLLTLADLDSSFFNKSGGELSVGQAQRVALARTLANEPEVLLLDEPTSALDPISTQNIEDVLLKLKKDQKMTIVIVSHSIKQIQRIADVVCLLVDGEIVEIIKPDQLYESKHPMALRFLQLSS*
SmABCI12	Smechr0800019	489	MALSAPSLTLSTNPCASSTLVSRTRRITQKNPKFSVFTTPKFTPISALSDPYVLQIAEILEDSLPSTSPSPLQKLRISSSDTLLSTPWPSRKDEPFRFTDTSFIKNSRIEPILPPKIQSLSSLDVSVDTLLPTLSIVDGYIVDSLSQLNEFPSGVYVGSLLNVDSEAIMKRVSEYEFSFKGDLFWSLNGVGTPDVVLVYVPEGCKVENPLLLRYISVEGSDKESKALPFSNPRVLMLVEKGGEISIVEEYIGGDSDKCYWTNSVMEVVVGEGAKVSHSYIQNQSFNAAHIKWTWVQQESTSKYEHIEVSTGGKLSRHNIHIQQVGPETVTELSTFHMCVSDQTQDLHSRLVLDHPRGVSQQIHKCIVAHSSGQVVFDGNVQVNRYAQQTDAGQLTRSLL…
SmABCI13	Smechr0901926	286	MEAESNSIQVNGMQFSYDFQSPIFFDFNLNISPRSRCLLLGANGSGKTTLLRILAGKHMVGGKDVVRVLNFSAFHDTHLVCSGDLAYLGESWSKNVGAVGEIPLQGDFSAEHMIFGVEGVDPVRREKLIELLDIDLQWRMHKVSDGQRRRVQICMGLLHPYKVLLLDEVTVDLDVVARMDLLDFFKEECEQRGATVVYATHIFDGLETWATDLVYIQDGVLKRSDKLPELPELKSSPNLLSVVENWLRSETKIEKKKPTPAPPKVQNSSPFGTSPFQSSRHMAYYR*
SmABCI14	Smechr1000192	229	MSLRRPPLPRLLVNNVSCMRNAQQILRHVNVSLHDGGALVLTGTNGSGKSTFLRMLAGFSKPSAGEILWNGHDITDSGVFQQYKLQLNWMSLKDAIKEKFTVLDNVQWFEVLEGKQGRSLPALELMGLGRLVNDKARMLSMGQRKRVQLARLLAIDRPIWLLDEPSVALDDEGVKLLEYIIAEHRKKGGIVIVATHLPIQIEDAMLLRLPPRFPRRMTLVDMLDRGGLD*
SmABCI15	Smechr1201860	262	MIESFCVRASALQLPPINSHSSRNAPMADSFAIDVQNLSYSVVSRQGKLLPILKDCSIKVPSGQFWMLLGPNGCGKSTLLKILAGLLSPDDGFLHVERPRSFVYQNPDHQVVMPTVEADVAFGLGKLNLTPNEIKTRVAKALDAVGMYEYLKKPVHTLSGGQKQRVATAGALAEACKVLLLDELTTFLDETDQIGVVKAIRNSMDTSQGITALWVTHRLEELEYADGAVYMEDGRIIRQGDAASIRKFIEDKLASYVNQINL*
