# Supplementary material for: Genome-Wide Identification of ATP-Binding Cassette (ABC) Transporter Gene Family and Their Expression Analysis in Response to Anthocyanin Transportation in the Fruit Peel of Eggplant (Solanum melongena L.)
Source: Int J Mol Sci. 2025 Aug 14;26(16):7848. doi: 10.3390/ijms26167848 (PMC12387006; doi:10.3390/ijms26167848)
Supplement: Supplementary file 1 [file ijms-26-07848-s001.zip › 10.Table S10 Primers used for qRT-PCR Analysis.xlsx]

## Sheet: Table S10
	Table S10. Primers used for qRT-PCR Analysis
Gena Name	Gne ID	Chr	Forward (F)	Reverse (R)
SmABCA16	Smechr0602435	6	TATGCGGAGAAGACTCAGTGTG	TGCTTTGCATGCTTCACGAC
SmABCA17	Smechr0602436	6	TTTTCGCCAGCATCAAAGGC	ATTCCACCACTGTAGCTTCCTG
SmABCA28	Smechr1100778	11	TGCCAATGCCGAACTGTTTG	ATGCCTGGGACATACTCCATTG
SmABCA8	Smechr0302784	3	AGTTTATGCGTGGGGTTTGG	AGGACATTGAAAGCGTTGGC
SmABCA9	Smechr0302785	3	AACACCTGCGTCTTTTTGCC	GGCTGCATCTGTGAGTTTTACC
SmABCB1	Smechr0101256	1	TGCTGTCACACCATTCACTC	ATTTGACACAGCACCTGCAG
SmABCB6	Smechr0202948	2	TGGTTTGGTGCAACAAGAGC	ATGACTTCGGCTTCTGTTGC
SmABCC6	Smechr0300685	3	AATTTGGGTGCTGCTCCATC	TATTGGCAAGCGGTGTGTTG
SmABCC7	Smechr0302148	3	TGCTGTTCAGTTGCGAAAGG	ACAAGCCCCAAATGTTGCAG
SmABCD1	Smechr1100933	11	GCAACCGATTGGCAAAAGTG	GCGCAAAAACATTGGGACAC
SmABCE2	Smechr0801811	8	TGGTGGTGAGTTGCAAAGAG	TGGCAGCTACAATACGTTGC
SmABCF3	Smechr0602806	6	ACGCGGGAAATTGAAGCATG	TCCTGAGCGACCAAGATTTCAG
SmABCF6	Smechr1100719	11	TGCTGCATGGGAAAAGCAAC	TTCCTGGTCCTGAAGTTTCTCC
SmABCG10	Smechr0300743	3	AATTTCTTGGGCACGCATGG	TCCAAGCAAAGCACAGACAC
SmABCG15	Smechr0303527	3	TTCAATCCAATGCCGAGCAG	AAGCACCGTCTTTCGCAATC
SmABCG46	Smechr0801532	8	TGCAAGCAAAAAGGGTGAGG	ACCTGGAAGATGCACTTTGC
SmABCG60	Smechr1200653	12	TTCAATGTGGTGGCATTCCG	TGAGGGAATGCGAAAACAGC
SmABCG64	Smechr1201305	12	TGTTGGCACCAGTTACACAG	AAGATGGAAAGCCGCCAATG
SmABCI1	Smechr0100889	1	TCCGCATTTCATGACACTGC	ACCTCAAATCCAGCAAACGC
SmABCI9	Smechr0303223	3	TCAAGCACAGAGAGTTGCAC	AGTGCACTTGTTGGCTCATC
SmPAL	Smechr0500713	5	TGCTGTCAATGCGTTCCAAC	AGAACCATTGAAGCCAAGCC
SmCAH	Smechr0603018	6	TGGGAACTGGCTTCAAGTTG	AACGACCAAGTTCCTTTGCC
Sm4CL	Smechr0302347	3	TGTTGTGCTGTGTGTGCTTC	TTCGCCAATGCAAGAACCAG
SmCHS	Smechr0500409	5	ACAAGGTTGCTTTGCTGGTG	ATCACTTGGGCCACGAAAAG
SmCHIa	Smechr0500261	5	GCAATGGAAGGGCAAAACAG	TTATCGGCTTCTGCTAAGCG
SmCHIb	Smechr1001863	10	TGGCGCCCGTTACTAAATTG	TCCAAATACACTGCGATCGC
SmFLS	Smechr01001394	1	ATGAAGCGCGACAAGTTTGG	GCACCTTTCTCAATTCCAAGGC
SmF3H	Smechr0202240	2	ACACTGATCCAGGAACCATCAC	AACAAAAGCGCCTTCAACGG
SmDFR	Smechr0202337	2	ATGGCAAGTGAAGCTCATGC	AGGAGTCTCATGACAAGCCAAG
SmANS	Smechr1002343	10	TTGACGGCATTTCCAATGCG	GTAAGTCACGGGCGAATTCG
SmUFGTa	Smechr0502047	5	TTCAGGTTGGGTGCAACAAC	TCACCAGCTTCGCATTCAAG
SmUFGTb	Smechr1002540	10	TTTGGAACCCATGCAACTCC	ACCAAAAGGGGTGTCATTGC
SmF3'5'H	Smechr1201797	12	ACTTGTGGGATGGTTGTTGC	ATGTGTGGCACCTGCATTAG
SmF3'H	Smechr0302994	3	TGTCAACGTTTGGGCCATTG	TCACGTCAACTTTGGGCTTC
SmActin-qPCR	Actine		CACTTAGCACCTTCCAGCAGATGT	GTACAACAGCAGACCTGAGTTCACT
