# Supplementary material for: Genome-Wide Identification of ATP-Binding Cassette (ABC) Transporter Gene Family and Their Expression Analysis in Response to Anthocyanin Transportation in the Fruit Peel of Eggplant (Solanum melongena L.)
Source: Int J Mol Sci. 2025 Aug 14;26(16):7848. doi: 10.3390/ijms26167848 (PMC12387006; doi:10.3390/ijms26167848)
Supplement: Supplementary file 1 [file ijms-26-07848-s001.zip › 2. Table S2 37 SmABC Shorter proteins.xlsx]

## Sheet: Table S2
Table S2: 37 SmABC shorter protein sequences
Name	ID	aa	Seq
SmABCA3	Smechr0102967	97	MYVKCTNLTSMPEFDVICMEELYIWWNNCAEINDELFRGFREGNIEGKVNEVLADDKPDPPQMDSTSSLVDMSMSSILLTRALANGSQVGEESAVPQ*
SmABCB15	Smechr0303508	82	MSRLKTEVGYLCLILVGLGFGCIFAMVGQQGFCGWAGTKLTMSFRSSLFKSILKQEPRLFDLDKNSTGVLVSRLFLIDCVGF*
SmABCB17	Smechr0400292	111	MDSQPVEPVSYICGDCGQENTLKPGDVIQCRECGYRILYKKRTRRTYRDGIDVLLLSCKYCIYCGIFVKEKSQGKSQSTGNNRKCSARMEVATVEYHAFQRGHCMFFPFCV*
SmABCB18	Smechr0501462	62	MSIEKMWNGLPRRTLPMTSFHLYHRIVDNDLLSGGQKKRIAILRDPDILVLDEALDAESEHKI*
SmABCB24	Smechr0700762	130	MEPAVTGVDSAISRANYGYLAGAILSLYPLVLGQALKVYFYTDMSRLKTEVGYLSLILVGLGFGCIFAMVGSKKASWLKFGTKLTMRVRSSLFKSILKQEPRWFDIDENSTRVLVSRLSLIVWVFRSCSW*
SmABCB27	Smechr0801132	103	MHITSYHHCLMVTIQQLVKEEFSYLATSTLDTESERIVQEALDRVMVNRTTVVVAHCLTTIRNADVIAVVKNGVIAEKGTHDVLMNKAQGVYASLVALQTGAT*
SmABCB28	Smechr0801133	151	MHRNVLVIRKMFLVGARDSLFLVGGPRAKDRAVDYPWHMTWELLVSLISMRVSKVMIELKAVANGEASQVANEAIGSITTVASFCAEAKVMEMYQMKSEAPLKQGVKNGLIDGVSFGSSNFCLYALTFYLGVMTKQSFLKFLRYISITSLL*
SmABCB29	Smechr0801134	74	MAREGDERVPFYMLFAFADRKDVILVLLGTLGAIASGVSKPLMSLLFGDLVDSYGGSNQSNILDKVDRHSFNIP*
SmABCB35	Smechr1000199	188	MSNLGDVLKEKEFSAYEKSNYDVIRIKNVYEISRSKYLESIHEGSLRGEEEEEEEELLSFRIMEPAATGVDSAISRANYGYACRSVLGDRFSVLLMGLSSAAVGLGVSFKLEWRLALLAAAVTPFTLGASYLTLIINVGGNLDNSSYAKASSIAAGAVSNIRTVATFSTQEQIVKSFEQALPEPRKQL*
SmABCB36	Smechr1000429	134	MSNLGDVLKEKEFSAYEKSNYDATRIKNVYEISRSKCLESIHEGSLRGEEEEEEEGEQEKMKSYCLSELWNLQRPELIVLLVGLIMGMLAGQQGFCGWAGTKLTMRVRSSLFKSILKQEPRWFDLDENSTGVLV*
SmABCB37	Smechr1000430	93	MGLSSAAVGLGVSFKLEWRLALLAAAVTPFTLGASYLTLIINVGGKLDNSSYAKASSIAAGAVSNIRTVATFSTQEQIVKSFEQALAEPRKQL*
SmABCC12	Smechr0600517	91	MNLVKTKVYIKEFRSILLQVYIVDLLQFSYLSGISFGWMTPLLRQGYNRPITKKDAWKLDSWDKSETLSARFQRYCAEELERKKNHGFYAL*
SmABCC15	Smechr0700710	99	MAGQDGPQSSQIPVKVKILQLYIDPLFRWFMGISIFNLDAETDLAPFGMVFLSIESLVWVSIVLKNLVKTKVYIKEFRCMIHMMKYAFDLAALLNIRHF*
SmABCC18	Smechr0702643	189	MSFFDATPSGRILNRASTDQSAIDLTVPYQVGSFAFTIIQFIGIIAVMSQVAWQVFIVFIPVIAACIWLEQYYIPAARELARLIGTCKAPVIQHFAETISGSSTIRSYDQEPRFQDASVAGLAVTYGLTLNTMQAWVALDKCQLGDEVRKKEGKLDSTVSENGENWGRGPKAAGMSWTRATQKKARSLS*
SmABCC19	Smechr0702644	120	MAKMLKLMTLLDQGTNCSGGRKREGQCWLFSLLEIYNNCIWRCPCPNYTVSTNLFSAPSNRKQLLDGVGNPVSKSDPSPVGGSTLIIVYVALGIASGLCILARTSLLITVGYKTASLLFP*
SmABCC28	Smechr1201257	176	MIRLHDLRLRIGIIPQDPTLFTGCVRYNLDPLSKYSDDQIWKVLDKCQLRESVQEKEGGLDSSVVQDGSNWSMGQRQLFCLGRALLKRSRILVLDEATASIDNATDAILQKIIRLEFADCTVITVAHRIPTVMDYTNVLAISDGKLVEFDEPKKLLNKEGSLFGMLVKEYWARTLK*
SmABCC5	Smechr0200309	175	MTQMYFLLDDVSSADEVSYSSTAARDCNFHLSLAVTFVGAETAVQSTSNVVLFVLCWYHLWLVRMDLKVHRFLLRSKYYRYILILLGSCCAAEPLLRLFMGISIFNLDAETDPAPFEMVSLSIESLVWISIVFMNLVETKVYIKEFRWYVRFGVIYVLFSYLSGISFGWVTPLLQ*
SmABCE2	Smechr0801811	146	MDQDVVNLSGGELQRVALALCLGKPADIYLIDEPSAYLDSEQRIVAAKVIKRFILHAKKTAFIVEHNFIMATYLADRVIVYEGTPSIDCVANAPQSLLTGMNLFLSHLNITFRRDPTNFRPRINSWNQPRIESRSQLDPIIIWMIN*
SmABCG11	Smechr0301233	104	MFLKLKFIQRYNHTANVNFGSRTLPTLVNSVCDVLESILTRLMIYCPKRNSLTILNNISGVIKPGRPNLAYAVDTRALLTRENLRPATVDHHQRTFGDETAPAL*
SmABCG16	Smechr0401011	147	MWNINVVAAQDHRNAQKLAGDNDALRRLFKNQKCFAKTSDNDALRKLFKNQKCFAETSMDVPHFLYSLSYLFYPVGQVRTISGNQALQNVYDISTDSNSKWKILLVFSLMAVAYRVLAFVLQKFFVRKKNLFVPKLFLRNQNTKNSG*
SmABCG18	Smechr0402105	171	MELSFSPTTSRASTEYPTLELAAVKLYPISRLTSETEALKIDIEVEDDTSIADKDQPLPIFLEVVDVEYKVKISQASSNNPVKAVVSKGASQFEHDNYKQILKGFHSHRCRHTRMGRLIKGIFGRERKRTSIEYEILVDLSLLLLDEPTSGLDLSSVRKERVGSPFRLSIA*
SmABCG19	Smechr0500188	158	MMLVESLMMIVASIVPDFLMGIITGAGIQGVMMLNGGFFRLPDDLPKPFWKYPMYYIAFHKYANQGFYKNEFLGLNFPNEQVGGPSIISGDEILRNVWQVQMGYSKWVDVAIIFGMVILYRFMFLGIIKTVEKVKPMIRAFMARSSRNPTHAEDPYSL*
SmABCG25	Smechr0501990	55	DSQQDLFNAMGSVYIAVLFIGVTNSTAVQPVISVERFVSYRESGDVLSFTICIFS
SmABCG27	Smechr0502590	102	MFVEEVMDLVELAPLRSALVGLPGINGLSTEQRKRLTIAVELVANPSIIFMDEPTSGLDARAAAIVMRTVRNTVDTGRTVVCTIHQPSIDIFEAFDELFLMK*
SmABCG32	Smechr0601964	131	MMATSVSPNHNIAAILAAPFYMMWNLFSGFMISRMRIPIYWRWYYWANPVAWSLYGLLTSQYGEVNEHLRLADGVHTVPIKRFIKEQFGYRQEFLGIAGVAVVGFCIIFAVTFAFAIKFFNFQRRWTLYEA*
SmABCG39	Smechr0700830	135	MLFRQLLLLIVVHMSSISMFYFLTSVRWSIIASTVAGSCALFCFIILFNIGFTLALTFLKAPGSSTVISIDMYSQIEGSSESSDKVDAEENSKPTMDSNEGAGRTDLPFELLSLVFRDVQYYVNTSGAVKGLGFA*
SmABCG40	Smechr0701381	135	MASKDRATILKIPLSILESVTWTCLTYYVIGFSPVVGRFFQQLLLIVVVHMSSISMFRFLASVYQSVVAFPVAGSLSILFAFYSVVANLPIKLMQKKIPSPQWILMKEQEEWIYLMNSYLLCFEMSSTTLTLLRQ*
SmABCG48	Smechr0802004	146	MAASMRENGLVKSISKKASFLSASRRGSRASASLCKAFGAPGGNVFAKSGRQDELKWAEIERLPTKDRIYLDWICSDTMVGDETRGRTSGLVDKSSMIPVSSHYGVRNMDPPPLDLHMQPIGVLEFQRRCEIPKQERRAEPIKGKN*
SmABCG53	Smechr1000680	128	MQIASSNGFGHNVEFMSQDYLRNRSFEIDIEVEDDTVIADKDQSLPIFLKFVDIEYKVNISQASSNNPIKAVVSKGASQFEHDNYKQILKELKEEVSIAIGLLCGMETVAKKEVAHSTLPRKGAVTKA*
SmABCG6	Smechr0103246	83	MSRRRSMKKSEVIIKELGPKGGGLIKGISGGERKKRTSIGYEILVDPSLPLARRTNFRALISPPQGRNERVGSPFRLFGSIKK*
SmABCG61	Smechr1201214	110	MASDIKIRTRPPIEVCFKDLTLTLKGGNKHLLRCVSGKLSPACVSAFMDPSSAGKTTFLSALTGNAIGCSITGLILINRKLELMHSYKKIIGFVPQDDIVHENLTVEENL*
SmABCG62	Smechr1201227	118	MQEQNKNLTFFDVISMANDIEIRTKPPIEVCFKDLTLTLKGKNKHLLICVSGKLSPGHVSSFMGPFGAIKTTFLSALTGKVVGCSIIGLILINGKLELIQSYKKSLALYLKMILYMKI*
SmABCG67	SmeSca00056	62	MKAAVEIKDRDSRDDLFQDQMIHLFVRLGGLTRIGQIRGKEPIKERSDALSDAVHDAELPTS*
SmABCG8	Smechr0200451	147	MRDQETDRERVASQSFVDLSLNQSWSSKLSCLGSGTPSLVRAFESKKYGMGSSLSTSSAVGSMQIAFSNGFGHNIEFMSQAYLRNRSSKIDIEVEDDTSITDKDQPLPIFLKFADVEYKMKISQACSSNPVKAVVSKGASQFEHDNY*
SmABCG9	Smechr0300360	128	MWNINVVAAQYHRNAQKLPGIWLELLCFLNDSIILILVGLLATNRNRTAKVIMMLYAGFLRIRSALPGPVWTYPISYIAFHTYSIQGLLENEYIDTSFAVGQVRTISGQSIMTTGRTSIGLALPHYVF*
SmABCI2	Smechr0100892	133	MAQWRREVDFAAFEVPIQMDVSAEKMIFGVSGTDPKRRDELIKVLGIDLSWRMHKSSDGQRRRVQICIGLLKSFKVLLLDEITTDRTLLQASLARSALFLISALCIPSSPSSLPPPTPTPLPPFLVRVSQLRR*
SmABCI3	Smechr0100895	122	MISPLPFIPVTVVFLSDLMAQGRLQILKLLGGKHMVEPDRSECLEFHDTALTASGDLKYLGGEWRREVAFAGFEVPIKMDVSAETMIFRVSGTDPKRRDELIKVLGIDLSWRMHKSSDGQRR*
