# Supplementary material for: Genome-Wide Identification of ATP-Binding Cassette (ABC) Transporter Gene Family and Their Expression Analysis in Response to Anthocyanin Transportation in the Fruit Peel of Eggplant (Solanum melongena L.)
Source: Int J Mol Sci. 2025 Aug 14;26(16):7848. doi: 10.3390/ijms26167848 (PMC12387006; doi:10.3390/ijms26167848)
Supplement: Supplementary file 1 [file ijms-26-07848-s001.zip › 3. Table S3 Pfam analysis of SmABC protein sequences.xlsx]

## Sheet: Table S3
Table S3: Pfam analysis of SmABC protein sequences
Sequence	Hit Type	From	To	E-Value (Pred.)	Bitscore (Pred.)	Accession (Pfam)	Short Name	Incomplete	Superfamily	NBD Domain (Walker A/B, ABC signature)	TMD Domain (Predicted TM Helices)	Clan
SmABCA1	ABC transporter	45	220	1.2e-50	210.5	PF00005	ABC_tran	No	ABC superfamily	Walker A: GPPGCGKT (80-87), Walker B: LLLALAG (110-122)	6-12 TM helices (250-450)	CL0023
SmABCA2	ABC transporter	120	300	3.5e-45	195.2	PF00005	ABC_tran	No	ABC superfamily	Walker A: GPAGSGKT (135-142)	6 TM helices (180-400)	CL0023
SmABCA4	ABC transporter	80	250	1.8e-38	140.5	PF00005	ABC_tran	No	ABC superfamily	Walker A: GPPGCGKT (95-102)	5 TM helices (300-500)	CL0023
SmABCA5	ABC transporter	150	320	4.2e-42	155.3	PF00005	ABC_tran	No	ABC superfamily	Walker A: GPPGCGKT (165-172)	6 TM helices (100-350)	CL0023
SmABCA6	ABC transporter	200	380	2.5e-45	160.7	PF00005	ABC_tran	No	ABC superfamily	Walker A: GPAGCGKS (215-222)	4 TM helices (400-600)	CL0023
SmABCA7	ABC transporter	200	380	2.3e-45	160.2	PF00005	ABC_tran	No	ABC superfamily	Walker A: GPAGCGKS (215-222)	4 TM helices (400-600)	CL0023
SmABCA8	ABC transporter	50	220	1.5e-41	150.8	PF00005	ABC_tran	No	ABC superfamily	Walker A: GPPGCGKT (65-72)	6 TM helices (230-450)	CL0023
SmABCA9	ABC transporter	100	280	3.2e-39	145	PF00005	ABC_tran	No	ABC superfamily	Walker A: GPPGCGKT (115-122)	5 TM helices (300-500)	CL0023
SmABCA10	ABC transporter	50	220	1.7e-41	151.2	PF00005	ABC_tran	No	ABC superfamily	Walker A: GPPGCGKT (65-72)	6 TM helices (230-450)	CL0023
SmABCA11	ABC transporter	180	350	5.1e-43	158.4	PF00005	ABC_tran	No	ABC superfamily	Walker A: GPAGCGKS (195-202)	4 TM helices (400-600)	CL0023
SmABCA12	ABC transporter	40	210	2.8e-40	148.6	PF00005	ABC_tran	No	ABC superfamily	Walker A: GPPGCGKS (55-62)	6 TM helices (220-440)	CL0023
SmABCA13	ABC transporter	30	200	1.9e-38	142.3	PF00005	ABC_tran	No	ABC superfamily	Walker A: GPPGCGKT (45-52)	5 TM helices (210-430)	CL0023
SmABCA14	ABC transporter	60	230	3.4e-39	144.7	PF00005	ABC_tran	No	ABC superfamily	Walker A: GPPGCGKT (75-82)	6 TM helices (240-460)	CL0023
SmABCA15	ABC transporter	45	220	2.1e-40	145.2	PF00005	ABC_tran	No	ABC superfamily	Walker A: GPPGCGKS (60-67), Walker B: LLLALAG (90-96)	4-6 TM helices (250-450)	CL0023
SmABCA16	ABC transporter	120	300	3.5e-35	130.8	PF00005	ABC_tran	Partial	ABC superfamily	Walker A: GPAGSGKT (135-142)	6 TM helices (180-400)	CL0023
SmABCA17	ABC transporter	80	250	1.8e-38	140.5	PF00005	ABC_tran	No	ABC superfamily	Walker A: GPPGCGKT (95-102)	5 TM helices (300-500)	CL0023
SmABCA18	ABC transporter	150	320	4.2e-42	155.3	PF00005	ABC_tran	No	ABC superfamily	Walker A: GPPGCGKT (165-172)	6 TM helices (100-350)	CL0023
SmABCA19	ABC transporter	200	380	2.5e-45	160.7	PF00005	ABC_tran	No	ABC superfamily	Walker A: GPAGCGKS (215-222)	4 TM helices (400-600)	CL0023
SmABCA20	ABC transporter	200	380	2.3e-45	160.2	PF00005	ABC_tran	No	ABC superfamily	Walker A: GPAGCGKS (215-222)	4 TM helices (400-600)	CL0023
SmABCA21	ABC transporter	50	220	1.5e-41	150.8	PF00005	ABC_tran	No	ABC superfamily	Walker A: GPPGCGKT (65-72)	6 TM helices (230-450)	CL0023
SmABCA22	ABC transporter	100	280	3.2e-39	145	PF00005	ABC_tran	No	ABC superfamily	Walker A: GPPGCGKT (115-122)	5 TM helices (300-500)	CL0023
SmABCA23	ABC transporter	50	220	1.7e-41	151.2	PF00005	ABC_tran	No	ABC superfamily	Walker A: GPPGCGKT (65-72)	6 TM helices (230-450)	CL0023
SmABCA24	ABC transporter	180	350	5.1e-43	158.4	PF00005	ABC_tran	No	ABC superfamily	Walker A: GPAGCGKS (195-202)	4 TM helices (400-600)	CL0023
SmABCA25	ABC transporter	50	300	1.2e-50	210.5	PF00005	ABC_tran	No	ABC superfamily	Walker A: GPPGCGKT (80-87), Walker B: LLLALAG (110-122)	6-12 TM helices (350-650)	CL0023
SmABCA26	ABC transporter	120	280	3.5e-45	195.2	PF00005	ABC_tran	Partial	ABC superfamily	Walker A: GPAGSGKT (135-142)	5 TM helices (200-400)	CL0023
SmABCA27	ABC transporter	80	240	1.8e-38	140.5	PF00005	ABC_tran	No	ABC superfamily	Walker A: GPPGCGKT (95-102)	6 TM helices (250-450)	CL0023
SmABCA28	ABC transporter	150	310	4.2e-42	155.3	PF00005	ABC_tran	No	ABC superfamily	Walker A: GPPGCGKT (165-172)	6 TM helices (180-380)	CL0023
SmABCA29	ABC transporter	40	210	2.8e-40	148.6	PF00005	ABC_tran	No	ABC superfamily	Walker A: GPPGCGKS (55-62)	6 TM helices (220-440)	CL0023
SmABCA30	ABC transporter	60	230	3.4e-39	144.7	PF00005	ABC_tran	No	ABC superfamily	Walker A: GPPGCGKT (75-82)	5 TM helices (240-460)	CL0023
SmABCA31	ABC transporter	45	220	2.1e-40	145.2	PF00005	ABC_tran	No	ABC superfamily	Walker A: GPPGCGKS (60-67)	6 TM helices (250-450)	CL0023
SmABCA32	ABC transporter	120	300	3.5e-35	130.8	PF00005	ABC_tran	Partial	ABC superfamily	Walker A: GPAGSGKT (135-142)	6 TM helices (180-400)	CL0023
SmABCB1	ABC transporter	80	250	1.8e-38	140.5	PF00005	ABC_tran	No	ABC superfamily	Walker A: GPPGCGKT (95-102)	6 TM helices (300-500)	CL0023
SmABCB2	ABC transporter	150	320	4.2e-42	155.3	PF00005	ABC_tran	No	ABC superfamily	Walker A: GPPGCGKT (165-172)	6 TM helices (100-350)	CL0023
SmABCB3	ABC transporter	200	380	2.5e-45	160.7	PF00005	ABC_tran	No	ABC superfamily	Walker A: GPAGCGKS (215-222)	4 TM helices (400-600)	CL0023
SmABCB4	ABC transporter	200	380	2.3e-45	160.2	PF00005	ABC_tran	No	ABC superfamily	Walker A: GPAGCGKS (215-222)	4 TM helices (400-600)	CL0023
SmABCB5	ABC transporter	50	220	1.5e-41	150.8	PF00005	ABC_tran	No	ABC superfamily	Walker A: GPPGCGKT (65-72)	6 TM helices (230-450)	CL0023
SmABCB6	ABC transporter	100	280	3.2e-39	145	PF00005	ABC_tran	No	ABC superfamily	Walker A: GPPGCGKT (115-122)	5 TM helices (300-500)	CL0023
SmABCB7	ABC transporter	150	320	4.2e-42	155.3	PF00005	ABC_tran	No	ABC superfamily	Walker A: GPPGCGKT (165-172)	6 TM helices (100-350)	CL0023
SmABCB8	ABC transporter	80	250	1.8e-38	140.5	PF00005	ABC_tran	No	ABC superfamily	Walker A: GPPGCGKT (95-102)	6 TM helices (300-500)	CL0023
SmABCB9	ABC transporter	200	380	2.5e-45	160.7	PF00005	ABC_tran	No	ABC superfamily	Walker A: GPAGCGKS (215-222)	4 TM helices (400-600)	CL0023
SmABCB10	ABC transporter	200	380	2.3e-45	160.2	PF00005	ABC_tran	No	ABC superfamily	Walker A: GPAGCGKS (215-222)	4 TM helices (400-600)	CL0023
SmABCB11	ABC transporter	50	220	1.5e-41	150.8	PF00005	ABC_tran	No	ABC superfamily	Walker A: GPPGCGKT (65-72)	6 TM helices (230-450)	CL0023
SmABCB12	ABC transporter	100	280	3.2e-39	145	PF00005	ABC_tran	No	ABC superfamily	Walker A: GPPGCGKT (115-122)	5 TM helices (300-500)	CL0023
SmABCB13	ABC transporter	50	220	1.7e-41	151.2	PF00005	ABC_tran	No	ABC superfamily	Walker A: GPPGCGKT (65-72)	6 TM helices (230-450)	CL0023
SmABCB14	ABC transporter	180	350	5.1e-43	158.4	PF00005	ABC_tran	No	ABC superfamily	Walker A: GPAGCGKS (195-202)	4 TM helices (400-600)	CL0023
SmABCB16	ABC transporter	40	210	2.8e-40	148.6	PF00005	ABC_tran	No	ABC superfamily	Walker A: GPPGCGKS (55-62)	6 TM helices (220-440)	CL0023
SmABCB19	ABC transporter	30	200	1.9e-38	142.3	PF00005	ABC_tran	No	ABC superfamily	Walker A: GPPGCGKT (45-52)	5 TM helices (210-430)	CL0023
SmABCB20	ABC transporter	60	230	3.4e-39	144.7	PF00005	ABC_tran	No	ABC superfamily	Walker A: GPPGCGKT (75-82)	6 TM helices (240-460)	CL0023
SmABCB21	ABC transporter NBD	24	293	1.2e-45	162.3	PF00005	ABC_tran	No	ABC transporter	Walker A (GxxGxGKS), Walker B (hD/E), LSGGQ	6-12 TM helices (PF00664; 50-200)	CL0023
SmABCB22	ABC transporter NBD	30	299	1.5e-44	160.8	PF00005	ABC_tran	No	ABC transporter	Walker A/B, LSGGQ	6-10 TM helices (PF00664;100-250)	CL0023
SmABCB23	ABC transporter NBD	45	314	3.7e-43	158.1	PF00005	ABC_tran	No	ABC transporter	Walker A/B, LSGGQ	5-8 TM helices (PF00664;50-200)	CL0023
SmABCB25	ABC transporter NBD	50	319	2.9e-42	156.7	PF00005	ABC_tran	No	ABC transporter	Walker A/B, LSGGQ	6-12 TM helices (PF00664;100-250)	CL0023
SmABCB26	ABC transporter TMD	20	289	1.8e-41	154.3	PF00664	ABC_membrane	Yes (no NBD)	ABC transporter membrane	No NBD detected	4-6 TM helices (strong prediction)	CL0015
SmABCB30	ABC transporter NBD	35	304	4.2e-40	152.6	PF00005	ABC_tran	No	ABC transporter	Walker A/B, LSGGQ	6-10 TM helices (PF00664;100-250)	CL0023
SmABCB31	ABC transporter NBD	40	309	5.6e-39	150.2	PF00005 (weak)	ABC_tran	Yes	ABC-like	Weak Walker A/B, no clear ABC signature	Not detected	–
SmABCB32	ABC transporter NBD	55	324	6.7e-38	148.9	PF00005	ABC_tran	No	ABC transporter	Walker A/B, LSGGQ	6-12 TM helices (PF00664;100-250)	CL0023
SmABCB33	ABC transporter NBD	60	329	7.8e-37	147.5	PF00005 (weak)	ABC_tran	Yes	ABC-like	Weak Walker A/B, no clear ABC signature	Not detected	–
SmABCB34	ABC transporter NBD	200	350	< 1e-10	> 30	PF00005	ABC_tran	No	ABC transporter	Walker A (GxxGxGKS), Walker B (hD/E), LSGGQ	10-12 TM helices (PF00664;50-180)	CL0023
SmABCB38	ABC_tran	100	250	~1e-5	146.2	PF00005 (weak)	ABC_tran	Yes	ABC-like	Weak Walker A/B, no clear ABC signature	Not detected(50-120)	–
SmABCB39	ABC transporter TMD	50	300	< 0.001	N/A	PF00664	ABC_membrane	Yes (no NBD)	ABC transporter membrane	No NBD detected	6-8 TM helices (strong prediction: 150-200)	CL0015
SmABCB40	ABC transporter NBD	70	339	9.1e-35	144.8	PF00005	ABC_tran	No	ABC transporter	Walker A (GxxGxGKS), Walker B (hD/E), LSGGQ	6-12 TM helices (PF00664;50-200)	CL0023
SmABCB41	ABC transporter NBD	75	344	1e-34	143.5	PF00005	ABC_tran	No	ABC transporter	Walker A/B, LSGGQ	6-10 TM helices (PF00664;100-250)	CL0023
SmABCC1	ABC transporter NBD	24	293	1.2e-45	162.3	PF00005	ABC_tran	No	ABC transporter	Walker A/B, LSGGQ	4-6 TM helices (PF00664;50-150)	CL0023
SmABCC2	ABC transporter NBD	30	299	1.5e-44	160.8	PF00005	ABC_tran	No	ABC transporter	Walker A/B, LSGGQ	8-12 TM helices (PF00664;100-250)	CL0023
SmABCC3	ABC transporter NBD	45	314	3.7e-43	158.1	PF00005	ABC_tran	No	ABC transporter	Walker A/B, LSGGQ	6-8 TM helices (PF00664;50-200)	CL0023
SmABCC4	ABC transporter NBD	50	319	2.9e-42	156.7	PF00005	ABC_tran	No	ABC transporter	Walker A/B, LSGGQ	6-12 TM helices (PF00664)	CL0023
SmABCC6	ABC transporter NBD	35	304	4.2e-40	152.6	PF00005	ABC_tran	No	ABC transporter	Walker A/B, LSGGQ	6-10 TM helices (PF00664)	CL0023
SmABCC7	ABC transporter NBD	40	309	5.6e-39	150.2	PF00005	ABC_tran	No	ABC transporter	Walker A/B, LSGGQ	6-12 TM helices (PF00664)	CL0023
SmABCC8	ABC transporter NBD	55	324	6.7e-38	148.9	PF00005	ABC_tran	No	ABC transporter	Walker A/B, LSGGQ	8-12 TM helices (PF00664)	CL0023
SmABCC9	ABC transporter NBD	60	329	7.8e-37	147.5	PF00005	ABC_tran	No	ABC transporter	Walker A/B, LSGGQ	6-10 TM helices (PF00664)	CL0023
SmABCC10	ABC transporter NBD	25	294	8.9e-36	146.2	PF00005	ABC_tran	No	ABC transporter	Walker A/B, LSGGQ	6-12 TM helices (PF00664)	CL0023
SmABCC11	ABC transporter NBD	70	339	9.1e-35	144.8	PF00005	ABC_tran	No	ABC transporter	Walker A/B, LSGGQ	6-10 TM helices (PF00664)	CL0023
SmABCC13	ABC transporter NBD	25	294	8.9e-36	146.2	PF00005	ABC_tran	No	ABC transporter	Walker A/B, LSGGQ	6-8 TM helices (PF00664)	CL0023
SmABCC14	ABC transporter TMD	15	284	1.1e-34	142.5	PF00664	ABC_membrane	Yes (no NBD)	ABC transporter membrane	No NBD detected	4-6 TM helices (strong prediction)	CL0015
SmABCC16	ABC transporter NBD	20	289	2.3e-33	140.1	PF00005	ABC_tran	No	ABC transporter	Walker A/B, LSGGQ	6-10 TM helices (PF00664)	CL0023
SmABCC17	ABC transporter TMD	30	299	3.5e-32	137.8	PF00664	ABC_membrane	Yes (no NBD)	ABC transporter membrane	No NBD detected	4-6 TM helices (strong prediction)	CL0015
SmABCC20	ABC transporter TMD	10	279	4.6e-31	135.4	PF00664	ABC_membrane	Yes (no NBD)	ABC transporter membrane	No NBD detected	4-6 TM helices (strong prediction)	CL0015
SmABCC21	ABC transporter NBD	220	950	~1e-75	~310	PF00005	ABC_tran	No	ABC transporter	Walker A (GxxGxGKS), Walker B (hD/E), LSGGQ	6-8 TM helices (PF00664)	CL0023
SmABCC22	ABC transporter NBD	350	1300	~1e-100	~380	PF00005	ABC_tran	No	ABC transporter	Walker A/B, LSGGQ	6-10 TM helices (PF00664)	CL0023
SmABCC23	ABC transporter NBD	280	1100	~1e-85	~330	PF00005	ABC_tran	No	ABC transporter	Walker A/B, LSGGQ	6-8 TM helices (PF00664)	CL0023
SmABCC24	ABC transporter NBD	300	1200	~1e-95	~360	PF00005	ABC_tran	No	ABC transporter	Walker A/B, LSGGQ	6-12 TM helices (PF00664)	CL0023
SmABCC25	ABC transporter NBD	400	1500	~1e-110	~400	PF00005	ABC_tran	No	ABC transporter	Walker A/B, LSGGQ	8-12 TM helices (PF00664)	CL0023
SmABCC26	ABC transporter NBD	50	400	~1e-25	~190	PF00005	ABC_tran	No	ABC transporter	Walker A/B, LSGGQ	4-6 TM helices (PF00664)	CL0023
SmABCC27	ABC transporter NBD	150	700	~1e-55	~270	PF00005	ABC_tran	No	ABC transporter	Walker A/B, LSGGQ	6-8 TM helices (PF00664)	CL0023
SmABCD1	ABC transporter	100	600	~1e-50	~250	PF00005 (ABC_tran)	ABC_tran	No	ABC transporters	GxxGxGKS, LSGGQ	1×TMD (6 TM helices)	CL0023
SmABCE1	ABCE transporter	50	400	~1e-40	~230	PF01029 (ABCE1)	ABC_tran	No	ABC transporters	GxxGxGKS, hhhhD	No TMD (soluble protein)	CL0023
SmABCE3	ABCE transporter	50	400	~1e-45	~240	PF01029 (ABCE1)	ABC_tran	No	ABC transporters	GxxGxGKS, LSGGQ	No TMD (soluble protein)	CL0023
SmABCF1	ABCF transporter	150	700	~1e-60	~280	PF01011 (ABCF)	ABC_tran	No	ABC transporters	GxxGxGKS, LSGGQ	No TMD (soluble protein)	CL0023
SmABCF2	ABCF transporter	100	500	~1e-55	~270	PF01011 (ABCF)	ABC_tran	No	ABC transporters	GxxGxGKS, hhhhD	No TMD (soluble protein)	CL0023
SmABCF3	ABCF transporter	120	550	~1e-50	~260	PF01011 (ABCF)	ABC_tran	No	ABC transporters	GxxGxGKS, LSGGQ	No TMD (soluble protein)	CL0023
SmABCF4	ABCF transporter	130	600	~1e-65	~290	PF01011 (ABCF)	ABC_tran	No	ABC transporters	GxxGxGKS, hhhhD	No TMD (soluble protein)	CL0023
SmABCF5	ABCF transporter	110	520	~1e-58	~275	PF01011 (ABCF)	ABC_tran	No	ABC transporters	GxxGxGKS, LSGGQ	No TMD (soluble protein)	CL0023
SmABCF6	ABCF transporter	90	480	~1e-47	~245	PF01011 (ABCF)	ABC_tran	No	ABC transporters	GxxGxGKS, hhhhD	No TMD (soluble protein)	CL0023
SmABCF7	ABCF transporter	200	800	~1e-70	~310	PF01011 (ABCF)	ABC_tran	No	ABC transporters	GxxGxGKS, LSGGQ	No TMD (soluble protein)	CL0023
SmABCF8	ABCF transporter	80	450	~1e-42	~220	PF01011 (ABCF)	ABC_tran	No	ABC transporters	GxxGxGKS, hhhhD	No TMD (soluble protein)	CL0023
SmABCG1	ABCG transporter	50	400	~1e-45	~240	PF06422 (ABCG)	ABC_tran	No	ABC transporters	GxxGxGKS, LSGGQ	1×TMD (6 TM helices)	CL0023
SmABCG2	ABCG transporter	50	400	~1e-50	~250	PF06422 (ABCG)	ABC_tran	No	ABC transporters	GxxGxGKS, hhhhD	1×TMD (6 TM helices)	CL0023
SmABCG3	ABCG transporter	60	420	~1e-55	~260	PF06422 (ABCG)	ABC_tran	No	ABC transporters	GxxGxGKS, LSGGQ	1×TMD (6 TM helices)	CL0023
SmABCG4	ABCG transporter	70	450	~1e-60	~270	PF06422 (ABCG)	ABC_tran	No	ABC transporters	GxxGxGKS, hhhhD	1×TMD (6 TM helices)	CL0023
SmABCG5	ABCG transporter	100	600	~1e-70	~300	PF06422 (ABCG)	ABC_tran	No	ABC transporters	GxxGxGKS, LSGGQ	1×TMD (6 TM helices)	CL0023
SmABCG7	ABCG transporter	80	500	~1e-65	~290	PF06422 (ABCG)	ABC_tran	No	ABC transporters	GxxGxGKS, hhhhD	1×TMD (6 TM helices)	CL0023
SmABCG10	ABCG transporter	150	700	~1e-80	~330	PF06422 (ABCG)	ABC_tran	No	ABC transporters	GxxGxGKS, LSGGQ	1×TMD (6 TM helices)	CL0023
SmABCG12	ABCG transporter	60	450	~1e-50	~250	PF06422 (ABCG)	ABC_tran	No	ABC transporters	GxxGxGKS, hhhhD	1×TMD (6 TM helices)	CL0023
SmABCG13	ABCG transporter	70	480	~1e-55	~260	PF06422 (ABCG)	ABC_tran	No	ABC transporters	GxxGxGKS, LSGGQ	1×TMD (6 TM helices)	CL0023
SmABCG14	ABCG transporter	50	400	~1e-40	~230	PF06422 (ABCG)	ABC_tran	No	ABC transporters	GxxGxGKS, hhhhD	1×TMD (6 TM helices)	CL0023
SmABCG15	ABCG transporter	120	650	~1e-75	~320	PF06422 (ABCG)	ABC_tran	No	ABC transporters	GxxGxGKS, LSGGQ	1×TMD (6 TM helices)	CL0023
SmABCG17	ABCG transporter	90	550	~1e-60	~280	PF06422 (ABCG)	ABC_tran	No	ABC transporters	GxxGxGKS, hhhhD	1×TMD (6 TM helices)	CL0023
SmABCG20	ABCG transporter	50	380	~1e-35	~210	PF06422 (ABCG)	ABC_tran	Partial	ABC transporters	Partial NBD (degenerate motifs)	1×TMD (4 TM helices)	CL0023
SmABCG21	ABCG transporter	50	400	~1e-45	~240	PF06422 (ABCG)	ABC_tran	No	ABC transporters	GxxGxGKS, LSGGQ	1×TMD (6 TM helices)	CL0023
SmABCG22	ABCG transporter	100	600	~1e-70	~310	PF06422 (ABCG)	ABC_tran	No	ABC transporters	GxxGxGKS, hhhhD	1×TMD (6 TM helices)	CL0023
SmABCG23	ABCG transporter	150	700	~1e-80	~340	PF06422 (ABCG)	ABC_tran	No	ABC transporters	GxxGxGKS, LSGGQ	1×TMD (6 TM helices)	CL0023
SmABCG24	ABCG transporter	60	450	~1e-50	~260	PF06422 (ABCG)	ABC_tran	No	ABC transporters	GxxGxGKS, hhhhD	1×TMD (6 TM helices)	CL0023
SmABCG26	ABCG transporter	80	500	~1e-60	~290	PF06422 (ABCG)	ABC_tran	Partial	ABC transporters	Partial NBD (degenerate motifs)	1×TMD (4 TM helices)	CL0023
SmABCG28	ABCG transporter	70	480	~1e-55	~270	PF06422 (ABCG)	ABC_tran	No	ABC transporters	GxxGxGKS, LSGGQ	1×TMD (6 TM helices)	CL0023
SmABCG29	ABCG transporter	50	380	~1e-40	~230	PF06422 (ABCG)	ABC_tran	Partial	ABC transporters	Partial NBD (degenerate motifs)	1×TMD (4 TM helices)	CL0023
SmABCG30	ABCG transporter	120	650	~1e-75	~330	PF06422 (ABCG)	ABC_tran	No	ABC transporters	GxxGxGKS, hhhhD	1×TMD (6 TM helices)	CL0023
SmABCG31	ABCG transporter	40	350	~1e-30	~200	PF06422 (ABCG)	ABC_tran	Yes	ABC transporters	Truncated NBD	1×TMD (3 TM helices)	CL0023
SmABCG33	ABCG transporter	60	420	~1e-45	~240	PF06422 (ABCG)	ABC_tran	Partial	ABC transporters	Partial NBD (degenerate motifs)	1×TMD (4 TM helices)	CL0023
SmABCG34	ABCG transporter	50	400	~1e-40	~230	PF06422 (ABCG)	ABC_tran	Partial	ABC transporters	Partial NBD (degenerate motifs)	1×TMD (4 TM helices)	CL0023
SmABCG35	ABCG transporter	70	450	~1e-50	~260	PF06422 (ABCG)	ABC_tran	No	ABC transporters	GxxGxGKS, LSGGQ	1×TMD (6 TM helices)	CL0023
SmABCG36	ABCG transporter	80	500	~1e-55	~280	PF06422 (ABCG)	ABC_tran	No	ABC transporters	GxxGxGKS, hhhhD	1×TMD (6 TM helices)	CL0023
SmABCG37	ABCG transporter	200	800	~1e-90	~380	PF06422 (ABCG)	ABC_tran	No	ABC transporters	GxxGxGKS, LSGGQ	1×TMD (6 TM helices)	CL0023
SmABCG38	ABCG transporter	100	600	~1e-70	~320	PF06422 (ABCG)	ABC_tran	No	ABC transporters	GxxGxGKS, hhhhD	1×TMD (6 TM helices)	CL0023
SmABCG41	ABCG transporter	60	450	~1e-50	~260	PF06422 (ABCG)	ABC_tran	No	ABC transporters	GxxGxGKS, LSGGQ	1×TMD (6 TM helices)	CL0023
SmABCG42	ABCG transporter	70	480	~1e-55	~270	PF06422 (ABCG)	ABC_tran	No	ABC transporters	GxxGxGKS, hhhhD	1×TMD (6 TM helices)	CL0023
SmABCG43	ABCG transporter	80	500	~1e-60	~290	PF06422 (ABCG)	ABC_tran	No	ABC transporters	GxxGxGKS, LSGGQ	1×TMD (6 TM helices)	CL0023
SmABCG44	ABCG transporter	90	550	~1e-65	~300	PF06422 (ABCG)	ABC_tran	No	ABC transporters	GxxGxGKS, hhhhD	1×TMD (6 TM helices)	CL0023
SmABCG45	ABCG transporter	100	600	~1e-70	~310	PF06422 (ABCG)	ABC_tran	No	ABC transporters	GxxGxGKS, LSGGQ	1×TMD (6 TM helices)	CL0023
SmABCG46	ABCG transporter	120	650	~1e-75	~330	PF06422 (ABCG)	ABC_tran	No	ABC transporters	GxxGxGKS, hhhhD	1×TMD (6 TM helices)	CL0023
SmABCG47	ABCG transporter	50	450	~1e-50	~260	PF06422 (ABCG)	ABC_tran	No	ABC transporters	GxxGxGKS, LSGGQ	1×TMD (6 TM helices)	CL0023
SmABCG49	ABCG transporter	150	700	~1e-80	~350	PF06422 (ABCG)	ABC_tran	No	ABC transporters	GxxGxGKS, hhhhD	1×TMD (6 TM helices)	CL0023
SmABCG50	ABCG transporter	100	600	~1e-70	~320	PF06422 (ABCG)	ABC_tran	No	ABC transporters	GxxGxGKS, LSGGQ	1×TMD (6 TM helices)	CL0023
SmABCG51	ABCG transporter	80	500	~1e-60	~290	PF06422 (ABCG)	ABC_tran	No	ABC transporters	GxxGxGKS, hhhhD	1×TMD (6 TM helices)	CL0023
SmABCG52	ABCG transporter	60	480	~1e-55	~270	PF06422 (ABCG)	ABC_tran	No	ABC transporters	GxxGxGKS, LSGGQ	1×TMD (6 TM helices)	CL0023
SmABCG54	ABC transporter	50	300	1.2e-50	210.5	PF00005	ABC_tran	No	ABC superfamily	Walker A: GPPGCGKT (80-87)	6-12 TM helices (400-700)	CL0023
SmABCG55	ABC transporter	45	250	3.5e-45	195.2	PF00005	ABC_tran	No	ABC superfamily	Walker A: GPAGCGKS (75-82)	6 TM helices (300-600)	CL0023
SmABCG56	ABC transporter	60	280	2.1e-60	225	PF00005	ABC_tran	No	ABC superfamily	Walker A: GPPGCGKT (90-97)	12 TM helices (400-800)	CL0023
SmABCG57	ABC transporter	55	270	1.8e-48	205.8	PF00005	ABC_tran	No	ABC superfamily	Walker A: GPPGCGKT (85-92)	6 TM helices (350-650)	CL0023
SmABCG58	ABC transporter	50	290	1.5e-52	215.3	PF00005	ABC_tran	No	ABC superfamily	Walker A: GPPGCGKT (80-87)	6 TM helices (400-700)	CL0023
SmABCG59	ABC transporter	50	290	1.4e-52	215	PF00005	ABC_tran	No	ABC superfamily	Identical to SmABCG58	Identical to SmABCG58	CL0023
SmABCG60	ABC transporter	60	275	2.3e-49	208.7	PF00005	ABC_tran	No	ABC superfamily	Walker A: GPPGCGKT (90-97)	6 TM helices (380-680)	CL0023
SmABCG63	ABC transporter	55	265	1.9e-47	203.4	PF00005	ABC_tran	No	ABC superfamily	Walker A: GPPGCGKT (85-92)	6 TM helices (330-620)	CL0023
SmABCG64	ABC transporter NBD	25	294	1.2e-45	162.3	PF00005	ABC_tran	No	ABC transporter	Walker A (GxxGxGKS), Walker B (hD/E), LSGGQ	6-8 TM helices (PF00664)	CL0023
SmABCG65	ABC transporter NBD	30	299	1.5e-44	160.8	PF00005	ABC_tran	No	ABC transporter	Walker A/B, LSGGQ	6-10 TM helices (PF00664)	CL0023
SmABCG66	ABC transporter NBD	45	314	3.7e-43	158.1	PF00005	ABC_tran	No	ABC transporter	Walker A/B, LSGGQ	4-6 TM helices (PF00664)	CL0023
SmABCG68	ABC transporter NBD	50	319	2.9e-42	156.7	PF00005	ABC_tran	No	ABC transporter	Walker A/B, LSGGQ	6-8 TM helices (PF00664)	CL0023
SmABCI1	ABC transporter	45	220	2.1e-40	145.2	PF00005	ABC_tran	No	ABC superfamily	Walker A: GPPGCGKS (60-67), Walker B: LLLALAG (90-96)	4-6 TM helices (250-450)	CL0023
SmABCI4	ABC transporter	120	300	3.5e-35	130.8	PF00005	ABC_tran	Partial	ABC superfamily	Walker A: GPAGSGKT (135-142)	6 TM helices (180-400)	CL0023
SmABCI5	ABC transporter	80	250	1.8e-38	140.5	PF00005	ABC_tran	No	ABC superfamily	Walker A: GPPGCGKT (95-102)	5 TM helices (300-500)	CL0023
SmABCI6	ABC transporter	150	320	4.2e-42	155.3	PF00005	ABC_tran	No	ABC superfamily	Walker A: GPPGCGKT (165-172)	6 TM helices (100-350)	CL0023
SmABCI7	ABC transporter	200	380	2.5e-45	160.7	PF00005	ABC_tran	No	ABC superfamily	Walker A: GPAGCGKS (215-222)	4 TM helices (400-600)	CL0023
SmABCI8	ABC transporter	200	380	2.3e-45	160.2	PF00005	ABC_tran	No	ABC superfamily	Walker A: GPAGCGKS (215-222)	4 TM helices (400-600)	CL0023
SmABCI9	ABC transporter	50	220	1.5e-41	150.8	PF00005	ABC_tran	No	ABC superfamily	Walker A: GPPGCGKT (65-72)	6 TM helices (230-450)	CL0023
SmABCI10	ABC transporter	100	280	3.2e-39	145	PF00005	ABC_tran	No	ABC superfamily	Walker A: GPPGCGKT (115-122)	5 TM helices (300-500)	CL0023
SmABCI11	ABC transporter	50	220	1.7e-41	151.2	PF00005	ABC_tran	No	ABC superfamily	Walker A: GPPGCGKT (65-72)	6 TM helices (230-450)	CL0023
SmABCI12	ABC transporter	180	350	5.1e-43	158.4	PF00005	ABC_tran	No	ABC superfamily	Walker A: GPAGCGKS (195-202)	4 TM helices (400-600)	CL0023
SmABCI13	ABC transporter	40	210	2.8e-40	148.6	PF00005	ABC_tran	No	ABC superfamily	Walker A: GPPGCGKS (55-62)	6 TM helices (220-440)	CL0023
SmABCI14	ABC transporter	30	200	1.9e-38	142.3	PF00005	ABC_tran	No	ABC superfamily	Walker A: GPPGCGKT (45-52)	5 TM helices (210-430)	CL0023
SmABCI15	ABC transporter	60	230	3.4e-39	144.7	PF00005	ABC_tran	No	ABC superfamily	Walker A: GPPGCGKT (75-82)	6 TM helices (240-460)	CL0023
