# Supplementary material for: Genome-Wide Identification of ATP-Binding Cassette (ABC) Transporter Gene Family and Their Expression Analysis in Response to Anthocyanin Transportation in the Fruit Peel of Eggplant (Solanum melongena L.)
Source: Int J Mol Sci. 2025 Aug 14;26(16):7848. doi: 10.3390/ijms26167848 (PMC12387006; doi:10.3390/ijms26167848)
Supplement: Supplementary file 1 [file ijms-26-07848-s001.zip › 4. Table S4 SmABC identification and characterization.xlsx]

## Sheet: Table S4; SmABC identification
Table S4. Identification and characterization of SmABC genes in eggplant
Gene Name	Gene Id	Chromosome	CDS Position ( Start-end)		Number of exons	Number of amino acids (aa)	Molecular weight ( kDa)	Theoretic pI)	Instability Index	Aliphatic index	Grand average of hydropathicity	Subcellular localization
SmABCA1	Smechr0100584	E01	5175265	5184576	11	399	43.3699	9.25	36.79	105.61	0.445	Chloroplast
SmABCA2	Smechr0102133	E01	23501506	23516541	8	618	68.4108	5.4	46.64	91.52	-0.281	Cytoplasm
SmABCA4	Smechr0200530	E02	41085421	41086885	1	313	34.5332	8.42	39.87	105.3	0.208	Plasma membrane
SmABCA5	Smechr0202272	E02	67317505	67323146	4	626	71.2588	9.51	40.73	93.45	-0.1	Chloroplast
SmABCA6	Smechr0300159	E03	1792214	1803506	4	630	71.5901	9.76	41.35	90.87	-0.143	Chloroplast
SmABCA7	Smechr0302578	E03	86151827	86160852	12	488	55.9207	8.85	36.11	90.08	-0.286	Cytoplasm
SmABCA8	Smechr0302784	E03	88270024	88294130	18	944	106.332	8.43	35.09	90.75	-0.019	Plasma membrane
SmABCA9	Smechr0302785	E03	88301443	88309488	16	968	107.724	8.18	34.19	90.95	0.058	Plasma membrane
SmABCA10	Smechr0400204	E04	2125710	2138020	4	637	72.4242	9.26	54.25	94.02	-0.076	Chloroplast
SmABCA11	Smechr0401776	E04	70139136	70155153	21	708	79.2306	8.7	40.43	102.87	-0.019	Chloroplast
SmABCA12	Smechr0402618	E04	80205969	80220744	7	715	79.29	6.22	44.79	101.5	-0.065	Chloroplast
SmABCA13	Smechr0600825	E06	43166841	43193782	13	538	60.7113	7.03	41.32	102.79	-0.025	Mitochondria
SmABCA14	Smechr0602433	E06	83150243	83157302	18	940	104.335	6.48	32.7	88.46	-0.024	Plasma membrane
SmABCA15	Smechr0602434	E06	83157455	83164054	16	941	105.253	8.86	41.87	89.8	-0.003	Plasma membrane
SmABCA16	Smechr0602435	E06	83164117	83174176	17	896	100.826	7.24	40.36	87.81	-0.063	Plasma membrane
SmABCA17	Smechr0602436	E06	83180929	83186745	16	946	106.289	8.62	38.92	91.54	0.006	Plasma membrane
SmABCA18	Smechr0602537	E06	84091251	84102017	14	700	77.6459	5.67	39.41	100.54	0.122	Plasma membrane
SmABCA19	Smechr0700430	E07	90977302	90987218	11	475	54.325	8.03	44.35	95.07	-0.222	Cytoplasm
SmABCA20	Smechr0701670	E07	12161548	12184753	16	712	80.5488	9.54	46.31	89.97	-0.29	Cytoplasm
SmABCA21	Smechr0801644	1	73729751	73756016	14	732	82.986	8.97	42.25	95.63	-0.053	Mitochondria
SmABCA22	Smechr0801688	E08	74515492	74534304	18	952	106.08	6.99	41.95	91.26	-0.22	Cytosol
SmABCA23	Smechr0801719	E08	75095695	75107442	14	662	74.7637	5.21	37.42	107.04	-0.097	Chloroplast
SmABCA24	Smechr0902502	E09	87424157	87432648	12	793	87.6382	5.77	37.25	102.55	0.041	Endoplamic reticulum
SmABCA25	Smechr0902681	E09	89356717	89367374	8	1993	219.242	6.26	36.74	97.78	0.019	Plasma membrane
SmABCA26	Smechr1001437	E10	59720356	59745443	11	532	59.6356	6.59	37.67	103.55	-0.021	Chloroplast
SmABCA27	Smechr1002253	E10	77055651	77061435	3	264	28.7125	9.7	22.97	120.8	0.744	Vacuole
SmABCA28	Smechr1100778	E11	11572900	11589351	20	757	85.3389	8.69	36.31	92.36	-0.279	Chloroplast
SmABCA29	Smechr1101015	E11	21023459	21055595	9	363	39.3942	6.62	41.29	94.49	-0.08	Chloroplast
SmABCA30	Smechr1101207	E11	32965189	33009091	11	724	80.7802	9.06	39.26	104.35	0.103	Plasma membrane
SmABCA31	Smechr1102275	E11	94338330	94341442	1	544	61.0521	8.87	35.16	102.5	0.133	Chlroplast
SmABCA32	Smechr1102477	E11	97361213	97388294	39	1922	214.742	7.06	35.11	96.63	0.053	Plasma membrane
SmABCB1	Smechr0101256	E01	12040280	12041227	2	292	32.2636	8.74	40.27	103.56	0.14	Vacuole
SmABCB2	Smechr0200946	E02	52368081	52369963	4	287	32.5354	9.26	46.41	92.33	-0.491	Cytoplasm
SmABCB3	Smechr0201319	E02	57736617	57746577	6	318	34.2353	8.98	25.13	117.11	0.568	Plasma membrane
SmABCB4	Smechr0201321	E02	57770421	57773177	5	307	32.7914	8.64	28.6	109.25	0.479	Plasma membrane
SmABCB5	Smechr0201325	E02	57820457	57824893	10	1166	126.922	6.59	35.32	107.07	0.169	Plasma membrane
SmABCB6	Smechr0202948	E02	73160539	73168367	10	1249	136.061	8.1	37.86	100.04	0.119	Plasma membrane
SmABCB7	Smechr0202997	E02	73603840	73610171	7	1257	136.944	8.59	37.12	98.39	0.109	Chloroplast
SmABCB8	Smechr0300007	E03	192975	194684	3	395	43.3302	9.03	39.59	102.41	0.228	Plasma membrane
SmABCB9	Smechr0300008	E03	196117	199166	5	299	32.2056	6.74	30	110.2	0.458	Plasma membrane
SmABCB10	Smechr0301091	E03	44838323	44844745	7	1251	136.842	8.97	39.4	98.56	0.058	Plasma membrane
SmABCB11	Smechr0301712	E03	71787416	71797432	10	1244	136.687	8.68	33.64	102.39	0.119	Plasma membrane
SmABCB12	Smechr0301933	E03	77851565	77872192	16	721	79.5769	8.18	32.16	106.8	0.131	Plasma membrane
SmABCB13	Smechr0302972	E03	89919980	89925434	17	635	67.9523	8.95	37.24	105.83	0.13	Plasma membrane
SmABCB14	Smechr0303356	E03	93352512	93354554	1	680	76.5157	9.36	35.77	107.78	0.086	Plasma membrane
SmABCB16	Smechr0303633	E03	95712341	95732368	22	2382	263.624	8.1	48.21	69.76	-0.608	Plasma membrane
SmABCB19	Smechr0502651	E05	80198865	80204936	12	1282	138.857	6.3	34.07	104	0.104	Plasma membrane
SmABCB20	Smechr0502654	E05	80229178	80234851	11	1292	140.555	6.15	34	102.16	0.113	Plasma membrane
SmABCB21	Smechr0600084	E06	1126849	1135092	12	1288	138.959	7.24	37.05	98.7	0.098	Plasma membrane
SmABCB22	Smechr0600085	E06	1136763	1142097	9	750	80.3962	8.62	37.2	101.87	0.293	Plasma membrane
SmABCB23	Smechr0602619	E06	84728854	84734559	7	1046	115.241	8.48	39.93	100.71	-0.008	Plasma membrane
SmABCB25	Smechr0702522	E07	32122467	32122859	7	1256	137.701	8.45	36.55	93.64	0.029	Plasma membrane
SmABCB26	Smechr0800266	E08	3341887	3342528	1	213	94	9.42	28.81	109.86	0.526	Vacuole
SmABCB30	Smechr0801964	E08	79792900	79803426	12	1255	137.396	8.64	35.45	104.67	0.17	Plasma membrane
SmABCB31	Smechr0900041	E09	826610	835797	10	639	69.8294	8.63	35.78	114.29	0.264	Plasma membrane
SmABCB32	Smechr0900207	E09	3139577	3146855	10	1331	145.85	8.03	37.7	93.99	0.018	Plasma membrane
SmABCB33	Smechr0901286	E09	55605899	55645426	20	733	81.2444	9.27	27.89	95.87	0.005	Plasma membrane
SmABCB34	Smechr0901682	E09	73685109	73688132	3	407	46.1251	8.58	34.57	84.57	-0.323	Nucleus
SmABCB38	Smechr1000886	E10	20593418	20599291	5	323	36.9543	5.63	35.79	95.11	-0.169	Cytosol
SmABCB39	Smechr1100643	E11	8629060	8629797	1	245	27.2848	5.18	43.14	110.61	0.235	Plasma membrane
SmABCB40	Smechr1102806	E11	101148084	101156465	10	1262	140.052	6.51	45.49	100.02	0.032	Plasma membrane
SmABCB41	Smechr1201728	E12	71318363	71324461	11	1235	134.35	6.86	31.08	105.74	0.162	Plasma membrane
SmABCC1	Smechr0102388	E01	29887038	29888465	5	370	41.57	5.74	34.86	102.95	0.066	Chloroplast
SmABCC2	Smechr0102389	E01	29888649	29894858	7	908	101.792	5.36	41.61	88.91	-0.121	Plasma membrane
SmABCC3	Smechr0102390	E01	29896259	29908199	7	578	65.7776	8.58	38.08	107.04	0.143	Plasma membrane
SmABCC4	Smechr0102391	E01	29908220	29912033	4	1051	117.97	6.6	36.01	105.87	0.232	Plasma membrane
SmABCC6	Smechr0300685	E03	17772676	17778927	8	1426	161.184	8.85	37.05	107.34	0.131	Plasma membrane
SmABCC7	Smechr0302148	E03	81205899	81213111	7	1501	167.813	8.19	35.89	106.66	0.182	Plasma membrane
SmABCC8	Smechr0303194	E03	91796303	91821820	30	1430	158.684	7.16	40.66	105.59	0.273	Plasma membrane
SmABCC9	Smechr0400907	E04	30397134	30409159	10	1489	166.608	6.39	36.66	106.16	0.132	Plasma membrane
SmABCC10	Smechr0501307	E05	35134208	35221193	23	1496	167.97	8.57	38.21	108.03	0.163	Plasma membrane
SmABCC11	Smechr0501897	E06	68530306	68536208	9	1465	163.544	6.32	39.04	109.3	0.29	Cytosol
SmABCC13	Smechr0601345	E06	66958109	66988627	6	608	68.2853	9.2	43.29	106.61	0.152	Plasma membrane
SmABCC14	Smechr0601346	E06	67020417	67021028	1	203	22.8993	10.15	32.94	118.62	0.346	Plasma membrane
SmABCC16	Smechr0702641	E07	105540108	105541148	8	693	76.607	5.13	30.99	101.04	0.087	Plasma membrane
SmABCC17	Smechr0702642	E07	105538852	105539214	1	429	47.9103	8.98	35.72	110.26	0.288	Vacuole
SmABCC20	Smechr0702645	E07	105528654	105531879	1	346	38.7719	9.08	41.75	115.29	0.399	Plasma membrane
SmABCC21	Smechr0702646	E07	29377688	29381082	8	1403	156.264	6.42	32.86	102.56	0.168	Plasma membrane
SmABCC22	Smechr0800400	E08	5508166	5548039	25	1618	181.582	6.08	39.2	106.29	0.097	Plasma membrane
SmABCC23	Smechr0802443	E08	85534439	85541740	8	1465	163.526	6.43	41.45	108.65	0.203	Plasma membrane
SmABCC24	Smechr0901618	E09	72487117	72497234	9	1521	169.13	7.46	39.99	108.15	0.202	Plasma membrane
SmABCC25	Smechr0902081	E09	81961797	81970802	11	1516	170.46	7.88	36.26	103.52	0.138	Plasma membrane
SmABCC26	Smechr1000802	E10	16127092	16134877	10	731	82.2133	6.66	43.16	90.44	-0.184	Plasma membrane
SmABCC27	Smechr1201256	E12	62097021	62101587	7	1245	139.8	8.37	36.01	111.81	0.264	Plasma membrane
SmABCD1	Smechr1100933	E12	17406698	17438281	20	1340	150.315	9.16	41.56	100.78	-0.093	Plasma membrane
SmABCE1	Smechr0700269	E07	4826371	4833698	10	606	68.1096	8.22	31.28	94.37	-0.235	Cytosol
SmABCE3	Smechr0801812	E08	77784371	77789114	11	591	66.0628	8.49	33.26	90.14	-0.12	Cytosol
SmABCF1	Smechr0100963	E01	9135529	9140754	2	959	109.391	4.78	67.1	49.92	-1.201	Nucleus
SmABCF2	Smechr0400543	E14	7205508	7210700	1	728	81.4864	5.88	36.29	84.12	-0.586	Cytoplasm
SmABCF3	Smechr0602806	E06	86383797	86390215	4	603	67.7768	6.03	35.81	90.61	-0.316	Cytoplasm
SmABCF4	Smechr0700305	E07	6251876	6256227	1	765	85.5717	5.84	40.92	81.73	-0.616	Chloroplast
SmABCF5	Smechr0802531	E08	86319855	86329354	16	717	80.3867	5.81	39.77	90.68	-0.348	Cytoplasm
SmABCF6	Smechr1100719	E11	10043256	10048126	7	695	78.728	6.15	34.21	85.99	-0.524	Cytoplasm
SmABCF7	Smechr1101114	E11	27210746	27264737	42	2628	286.423	6.93	39.99	106.11	0.074	Chloroplast
SmABCF8	Smechr1201843	E12	72701132	72705297	7	601	67.0708	6.34	34.77	87.72	-0.35	Cytoplasm
SmABCG1	Smechr0100585	E01	5187635	5191019	7	496	55.1631	6.48	37.04	100.65	0.219	Plasma membrane
SmABCG2	Smechr0100586	E01	5205204	5218585	6	456	50.7313	8.1	40.24	106.25	0.24	Plasma membrane
SmABCG3	Smechr0100587	E01	5222756	5225402	7	501	56.3132	8.74	39.94	88.12	0.011	Plasma membrane
SmABCG4	Smechr0100588	E01	5228142	5232313	8	656	73.5321	7.61	39.9	94.92	0.096	Plasma membrane
SmABCG5	Smechr0101197	E01	11370257	11373707	4	833	94.2005	9.18	40.77	92.44	-0.131	Plasma membrane
SmABCG7	Smechr0104147	E01	105151746	105161105	10	748	82.7035	8.8	37.42	91.89	-0.067	Nucleus
SmABCG10	Smechr0300743	E02	20773655	20789322	24	1427	162.979	7.3	42.23	97.15	0.071	Plasma membrane
SmABCG12	Smechr0302116	E02	80633059	80635528	1	601	67.0175	9.28	50.98	112.26	0.264	Plasma membrane
SmABCG13	Smechr0302551	E03	85914245	85917909	10	710	79.2234	8.81	35.13	90.89	0.081	Plasma membrane
SmABCG14	Smechr0302841	E03	88772652	88774905	1	662	74.0929	8.55	48.86	98.66	0.123	Plasma membrane
SmABCG15	Smechr0303527	E03	94775332	94785088	21	1494	169.774	8.49	37.48	90.64	-0.019	Plasma membrane
SmABCG17	Smechr0401576	E04	66371046	66375461	10	760	85.1166	8.92	47.97	95.83	-0.056	Plasma membrane
SmABCG20	Smechr0500189	E05	2202184	2204143	7	489	54.3948	7.07	58.15	83.13	-0.295	Plasma membrane
SmABCG21	Smechr0500190	E06	2221683	2224593	7	555	62.2359	7.13	42.92	88.52	0.059	Plasma membrane
SmABCG22	Smechr0500563	E05	6287811	6290764	2	740	81.9738	9.06	39.15	95.51	0.137	Plasma membrane
SmABCG23	Smechr0500616	E05	6892072	6900666	20	1478	167.684	8.65	39.51	93.94	0.06	Plasma membrane
SmABCG24	Smechr0500745	E05	8395442	8397690	1	634	71.0487	9.04	41.36	110.99	0.283	Plasma membrane
SmABCG26	Smechr0502589	E05	79561162	79562589	3	321	37.3154	8.89	37.86	80.47	0.273	Plasma membrane
SmABCG28	Smechr0502591	E05	79563277	79565611	8	489	54.7717	5.45	35.49	86.93	-0.003	Plasma membrane
SmABCG29	Smechr0502592	E05	79565804	79570387	7	306	34.2079	6.21	31.46	93.99	-0.388	Cytoplasm
SmABCG30	Smechr0601327	E06	66477345	66485354	23	1451	164.239	6.61	36.11	93.67	0.048	Plasma membrane
SmABCG31	Smechr0601943	E06	78379162	78388495	7	232	26.6395	9.24	43.75	81.42	-0.392	Chlroplast
SmABCG33	Smechr0601965	E06	78667793	78668832	4	209	23.8142	9.37	41.69	80.77	-0.081	Chlroplast
SmABCG34	Smechr0601966	E06	78668854	78670220	2	226	25.3675	6.59	36.28	100.09	0.047	Cytoskeleton
SmABCG35	Smechr0602538	E06	84103774	84107639	7	544	60.9826	8.05	38.09	95.48	0.076	Plasma membrane
SmABCG36	Smechr0602809	E06	86414403	86423535	11	718	80.0839	8.98	48.38	97.77	0.198	Plasma membrane
SmABCG37	Smechr0602816	E06	86502477	86513819	14	1089	121.221	8.74	39.37	82.5	-0.216	Plasma membrane
SmABCG38	Smechr0602965	E06	87747666	87761679	24	1428	160.38	8.37	36.93	93.37	0.043	Plasma membrane
SmABCG41	Smechr0702137	E07	103128987	103131075	1	606	68.1214	8.68	41.54	105.38	0.178	Plasma membrane
SmABCG42	Smechr0702375	E07	100053073	100054893	1	621	69.4641	8.59	41.4	103.57	0.212	Plasma membrane
SmABCG43	Smechr0702451	E07	79881672	79882079	4	614	68.68	7.62	35.5	96.94	0.113	Plasma membrane
SmABCG44	Smechr0702680	E07	38833994	38834645	9	676	76.5003	8.67	41.73	100.07	0.044	Plasma membrane
SmABCG45	Smechr0800196	E08	2291365	2294014	4	560	62.7108	9.04	39.87	102.86	0.131	Plasma membrane
SmABCG46	Smechr0801532	E08	70427754	70457008	24	1454	164.624	6.25	42.86	96.71	0.07	Plasma membrane
SmABCG47	Smechr0801820	E08	77901761	77905256	5	629	70.0705	9.05	38.35	97.5	0.11	Plasma membrane
SmABCG49	Smechr0900260	E09	3687110	3698060	14	1089	121.17	9.19	35.15	87.76	-0.128	Plasma membrane
SmABCG50	Smechr0900331	E09	4501532	4504125	1	743	82.8126	9.39	46.16	93.27	0.083	Plasma membrane
SmABCG51	Smechr1000029	E10	594477	604515	11	723	79.1197	5.93	41.9	94.19	-0.082	Vacuole
SmABCG52	Smechr1000392	E10	4657989	4665178	5	674	75.1104	9.17	31.13	95.58	0.075	Plasma membrane
SmABCG54	Smechr1000875	E10	20074376	20089343	23	1368	155.791	8.48	39.92	95.14	0.096	Plasma membrane
SmABCG55	Smechr1100254	E11	2829436	2836619	9	548	61.144	7.51	43.21	95.2	0.096	Plasma membrane
SmABCG56	Smechr1101420	E11	50748466	50782963	15	1143	127.103	8.88	43.55	91.03	-0.073	Plasma membrane
SmABCG57	Smechr1102018	E11	88919229	88923772	4	710	80.4716	9.11	38.57	99.79	0.046	Plasma membrane
SmABCG58	Smechr1102795	E11	100960120	100962261	1	694	77.829	9.23	35.78	98.23	0.11	Plasma membrane
SmABCG59	Smechr1102796	E11	101062732	101064834	1	700	78.0582	8.72	36.89	99.61	0.169	Plasma membrane
SmABCG60	Smechr1200653	E12	15311474	15321220	3	659	72.8606	8.97	36.95	99.12	0.149	Plasma membrane
SmABCG63	Smechr1201304	E12	63495856	63504729	9	685	75.8847	9.02	49.26	101.88	0.229	Plaslma membrane
SmABCG64	Smechr1201305	E12	63511033	63515424	9	682	76.1309	9.5	41.67	92.9	0.115	Plasma membrane
SmABCG65	Smechr1201912	E12	73539117	73549313	15	1009	112.181	8.77	44.34	89.33	-0.08	Plasma membrane
SmABCG66	Smechr1201925	E12	73764877	73774274	11	723	80.2786	8.92	45.21	103.17	0.278	Plasma membrane
SmABCG68	SmeSca00668	Scaffold	38401	42125	6	341	37.8111	7.81	48.88	91	-0.382	Cytoplasm
SmABCI1	Smechr0100889	E01	8501400	8505772	7	329	36.8876	8.99	43.23	91.58	-0.329	Cytoplasm
SmABCI4	Smechr0100950	E01	9050547	9054779	2	361	39.1273	9.23	27.96	102.88	0.28	Plasm membrane
SmABCI5	Smechr0102324	E01	28169264	28174433	7	381	42.1959	9.92	46.82	114.67	0.451	Chloroplast
SmABCI6	Smechr0201165	E02	55881428	55889806	10	292	32.2264	9.5	44.87	104.49	-0.132	Chlroplast
SmABCI7	Smechr0201916	E02	64271252	64275026	2	543	60.6712	5.42	32.87	72.95	-0.474	Chloroplast
SmABCI8	Smechr0300191	E03	2332145	2335962	2	548	61.2901	5.85	29.02	74.05	-0.464	Chlroplast
SmABCI9	Smechr0303223	E03	92027808	92031827	3	263	29.0406	5.52	30.81	108.9	-0.109	Cytoplasm
SmABCI10	Smechr0601154	E06	60822712	60836525	6	322	35.1507	6.47	53.73	102.58	-0.014	Chlroplast
SmABCI11	Smechr0602294	E06	81939900	81941806	4	290	32.0699	5.79	37.17	106.83	-0.175	Golgi apparatus
SmABCI12	Smechr0800019	E08	441117	444286	3	489	54.3285	5.6	38.6	91.21	-0.217	Chloroplast
SmABCI13	Smechr0901926	E09	79581936	79586893	6	286	32.246	5.93	53.36	91.26	-0.21	Nucleus
SmABCI14	Smechr1000192	E10	2452333	2455654	1	229	25.7492	9.75	44.05	109.39	-0.093	Plasma membrane
SmABCI15	Smechr1201860	E12	72936307	72940740	6	262	28.7041	6.22	33.62	100.5	-0.028	Plasma membrane
								4.78
