# Supplementary material for: Genome-Wide Identification of ATP-Binding Cassette (ABC) Transporter Gene Family and Their Expression Analysis in Response to Anthocyanin Transportation in the Fruit Peel of Eggplant (Solanum melongena L.)
Source: Int J Mol Sci. 2025 Aug 14;26(16):7848. doi: 10.3390/ijms26167848 (PMC12387006; doi:10.3390/ijms26167848)
Supplement: Supplementary file 1 [file ijms-26-07848-s001.zip › 5. Table S5 Gene duplication and KaKs analysis.xlsx]

## Sheet: Table S5 dupl Ka-Ks calculation
Table S5. Gene duplication and Ka/Ks analysis
Gene 1	Gene 2	Average S-sites	Average N-sites	Ka	Ks	Ka/Ks	Duplication type	Selection Pressure	Time( MYA)	pS	Note
SmABCA11	SmABCA12	490.583	1489.42	0.669818	3.12723	0.214189	Tandem	purifying selection	104.241	0.738407
SmABCA1	SmABCA25	246.917	740.083	0.889394	N/A	N/A	Segmental	N/A	N/A	0.755316	High Sequence Divergence Value (pS>=0.75)
SmABCA7	SmABCA9	139.833	454.167	0.917648	N/A	N/A	Segmental	N/A	N/A	0.783671	High Sequence Divergence Value (pS>=0.75)
SmABCA5	SmABCA10	405.75	1331.25	0.269174	2.89681	0.0929208	Segmental	purifying selection	96.5602	0.734237
SmABCA9	SmABCA15	643.083	2155.92	0.232606	0.621904	0.374022	Segmental	purifying selection	20.7301	0.422703
SmABCA23	SmABCA24	460.167	1444.83	0.757757	3.50862	0.21597	Segmental	purifying selection	116.954	0.743028
SmABCA13	SmABCA28	337.25	1123.75	0.817425	1.75533	0.465682	Segmental	purifying selection	58.511	0.677786
SmABCA8	SmABCA14	642.917	2150.08	0.2782	0.698728	0.398152	Segmental	purifying selection	23.2909	0.454569
SmABCB3	SmABCB4	224.917	696.083	0.0233453	0.0317868	0.734435	Tandem	purifying selection	1.05956	0.0311226
SmABCB1	SmABCB26	129.333	407.667	0.97419	N/A	N/A	Segmental	N/A	N/A	0.832474	High Sequence Divergence Value (pS>=0.75)
SmABCB13	SmABCB14	440.167	1362.83	0.695472	N/A	N/A	Tandem	N/A	N/A	0.754828	High Sequence Divergence Value (pS>=0.75)
SmABCB8	SmABCB22	251.25	792.75	0.728308	2.14066	0.340225	Segmental	purifying selection	71.3554	0.706799
SmABCB10	SmABCB25	450.083	1436.92	0.755262	N/A	N/A	Segmental	N/A	N/A	0.79763	High Sequence Divergence Value (pS>=0.75)
SmABCB7	SmABCB11	862.333	2788.67	0.405914	N/A	N/A	Segmental	N/A	N/A	0.768651	High Sequence Divergence Value (pS>=0.75)
SmABCC1	SmABCC3	259.833	850.167	0.047754	0.200261	0.238459	Tandem	purifying selection	6.67537	0.175754
SmABCC17	SmABCC20	1004	3235	0.711167	2.92461	0.243166	Tandem	purifying selection	97.4871	0.734811
SmABCC10	SmABCC22	860.417	2769.58	0.587439	4.197	0.139966	Segmental	purifying selection	139.9	0.747215
SmABCC16	SmABCC21	395	1279	0.950335	N/A	N/A	Tandem	N/A	N/A	0.766878	High Sequence Divergence Value (pS>=0.75)
SmABCF2	SmABCF4	499.083	1684.92	0.0183238	0.17147	0.106863	Segmental	purifying selection	5.71567	0.153281
SmABCF3	SmABCF8	406.083	1396.92	0.0786741	0.69296	0.113533	Segmental	purifying selection	23.0987	0.452288
SmABCG29	SmABCG31	397.167	1279.83	0.777199	2.39592	0.324385	Segmental	purifying selection	79.8639	0.719261
SmABCG13	SmABCG35	273.75	881.25	0.750641	N/A	N/A	Segmental	N/A	N/A	0.76347	High Sequence Divergence Value (pS>=0.75)
SmABCG29	SmABCG21	401.583	1278.42	0.831526	2.44228	0.340472	Tandem	purifying selection	81.4092	0.721104
SmABCG12	SmABCG14	315.083	1052.92	0.792913	2.57325	0.308137	Tandem	purifying selection	85.7749	0.725734
SmABCG4	SmABCG42	387.917	1235.08	0.753586	N/A	N/A	Segmental	N/A	N/A	0.760043	High Sequence Divergence Value (pS>=0.75)
SmABCG7	SmABCG17	399.917	1310.08	0.905629	3.28221	0.275921	Segmental	purifying selection	109.407	0.740571
SmABCG45	SmABCG47	420.833	1367.17	0.754666	4.22758	0.17851	Tandem	purifying selection	140.919	0.747327
SmABCI9	SmABCI11	528.917	262.333	0.812002	5.03965	0.161123	Segmental	purifying selection	167.988
SmABCI7	SmABCI8	543.833	273.75	0.834141	N/A	N/A	Segmental	N/A	N/A
S-Sites, number of synonymous sites; N-Sites, number of non-synonymous sites; Ka, non-synonymous substitution rate; Ks, synonymous substitution; MYA, million
years ago
Ka/Ks >1 Positive selection
Ka/Ks <1 Purifying selection

## Sheet: Sheet4
SmABCA11	E04	70139136	70155153	SmABCA12	E04	80205969	80220744	228,26,28	Tandem
SmABCA1	E01	5175265	5184576	SmABCA25	E09	89356717	89367374	31120180	Segmental
SmABCA7	E03	86151827	86160852	SmABCA9	E07	90977302	90987218	31120180	Segmental
SmABCA5	E02	67317505	67323146	SmABCA10	E04	2125710	2138020	31120180	Segmental
SmABCA9	E03	88301443	88309488	SmABCA15	E06	83157455	83164054	31120180	Segmental
SmABCA23	E08	75095695	75107442	SmABCA24	E09	87424157	87432648	31120180	Segmental
SmABCA13	E06	43166841	43193782	SmABCA28	E11	11572900	11589351	31120180	Segmental
SmABCA8	E03	88270024	88294130	SmABCA14	E06	83150243	83157302	31120180	Segmental
SmABCB3	E02	57736617	57746577	SmABCB4	E02	57770421	57773177	228,26,28	Tandem
SmABCB1	E01	12040280	12041227	SmABCB26	E08	3341887	3342528	31120180	Segmental
SmABCB13	E03	89919980	89925434	SmABCB14	E03	93352512	93354554	228,26,28	Tandem
SmABCB8	E03	192975	194684	SmABCB22	E06	1136763	1142097	31120180	Segmental
SmABCB10	E03	44838323	44844745	SmABCB25	E07	32122467	32122859	31120180	Segmental
SmABCB7	E02	73603840	73610171	SmABCB11	E03	71787416	71797432	31120180	Segmental
SmABCC1	E01	29887038	29888465	SmABCC3	E01	29896259	29908199	228,26,28	Tandem
SmABCC17	E07	105538852	105539214	SmABCC20	E07	105528654	105531879	228,26,28	Tandem
SmABCC10	E05	35134208	35221193	SmABCC22	E08	5508166	5548039	31120180	Segmental
SmABCC16	E07	105540108	105541148	SmABCC21	E07	29377688	29381082	228,26,28	Tandem
SmABCF2	E04	7205508	7210700	SmABCF4	E07	6251876	6256227	31120180	Segmental
SmABCF3	E06	86383797	86390215	SmABCF8	E12	72701132	72705297	31120180	Segmental
SmABCG29	E05	79565804	79570387	SmABCG31	E06	78379162	78388495	31120180	Segmental
SmABCG13	E03	85914245	85917909	SmABCG35	E06	84103774	84107639	31120180	Segmental
SmABCG29	E05	79565804	79570387	SmABCG21	E05	2221683	2224593	228,26,28	Tandem
SmABCG12	E03	80633059	80635528	SmABCG14	E03	88772652	88774905	228,26,28	Tandem
SmABCG4	E01	5228142	5232313	SmABCG42	E07	100053073	100054893	31120180	Segmental
SmABCG7	E01	105151746	105161105	SmABCG17	E04	66371046	66375461	31120180	Segmental
SmABCG45	E08	2291365	2294014	SmABCG47	E08	77901761	77905256	228,26,28	Tandem
SmABCI9	E03	92027808	92031827	SmABCI11	E06	81939900	81941806	31120180	Segmental
SmABCI7	E02	64271252	64275026	SmABCI8	E03	2332145	2335962	31120180	Segmental
