# Supplementary material for: Genome-Wide Identification of ATP-Binding Cassette (ABC) Transporter Gene Family and Their Expression Analysis in Response to Anthocyanin Transportation in the Fruit Peel of Eggplant (Solanum melongena L.)
Source: Int J Mol Sci. 2025 Aug 14;26(16):7848. doi: 10.3390/ijms26167848 (PMC12387006; doi:10.3390/ijms26167848)
Supplement: Supplementary file 1 [file ijms-26-07848-s001.zip › 6. Table S6 Syntenic genes.xlsx]

## Sheet: Table S6 Syntenic genes 
	Table S6. Syntenic relationship of ABC genes between eggplant , arabidopsis and tomato
Solanum melongena			Arabidopsis thaliana syntenic genes				Solanum melongena			Solanum lycopersicum syntenic genes
Gene Name	Gene Id		Gene Id				Gene Name	Gene Id		Gene Id
SmABCA7	Smechr0302578.1		transcript:AT5G50330.1				SmABCA2	Smechr0102133.1		transcript:Solyc01g068640.3.1
SmABCA11	Smechr0401776.1		transcript:AT1G71810.1				SmABCA5	Smechr0202272.1		transcript:Solyc02g084400.3.1
SmABCA14	Smechr0602433.1		transcript:AT3G47740.1				SmABCA6	Smechr0300159.1		transcript:Solyc03g006660.3.1
SmABCA16	Smechr0602435.1		transcript:AT3G47770.2				SmABCA7	Smechr0302578.1		transcript:Solyc03g110940.3.1
SmABCA20	Smechr0701670.1		transcript:AT3G07700.3				SmABCA8	Smechr0302784.1		transcript:Solyc03g113040.3.1
SmABCA21	Smechr0801644.1		transcript:AT4G31390.1				SmABCA9	Smechr0302785.1		transcript:Solyc03g113080.3.1
SmABCA24	Smechr0902502.1		transcript:AT3G24190.1				SmABCA10	Smechr0400204.1		transcript:Solyc03g006660.3.1
SmABCA26	Smechr1001437.1		transcript:AT5G05200.1				SmABCA11	Smechr0401776.1		transcript:Solyc04g072230.3.1
SmABCA27	Smechr1002253.1		transcript:AT2G37330.1				SmABCA12	Smechr0402618.1		transcript:Solyc04g083010.3.1
SmABCA32	Smechr1102477.1		transcript:AT2G41700.1				SmABCA13	Smechr0600825.1		transcript:Solyc06g051730.3.1
SmABCB3	Smechr0201319.1		transcript:AT4G18050.2				SmABCA14	Smechr0602433.1		transcript:Solyc03g113040.3.1
SmABCB6	Smechr0202948.1		transcript:AT3G28860.1				SmABCA15	Smechr0602434.1		transcript:Solyc06g070940.3.1
SmABCB7	Smechr0202997.1		transcript:AT3G28345.1				SmABCA18	Smechr0602537.1		transcript:Solyc03g019730.3.1
SmABCB12	Smechr0301933.1		transcript:AT4G25450.1				SmABCA19	Smechr0700430.1		transcript:Solyc07g009150.3.1
SmABCB16	Smechr0303633.1		transcript:AT1G72410.1				SmABCA20	Smechr0701670.1		transcript:Solyc07g045420.3.1
SmABCB17	Smechr0400292.1		transcript:AT1G53690.2				SmABCA21	Smechr0801644.1		transcript:Solyc08g068920.3.1
SmABCB21	Smechr0600084.1		transcript:AT2G47000.5				SmABCA22	Smechr0801688.1		transcript:Solyc08g074280.3.1
SmABCB22	Smechr0600085.1		transcript:AT4G01820.1				SmABCA23	Smechr0801719.1		transcript:Solyc08g074560.3.1
SmABCB32	Smechr0900207.1		transcript:AT2G36910.1				SmABCA24	Smechr0902502.1		transcript:Solyc09g091580.3.1
SmABCB40	Smechr1102806.1		transcript:AT3G55320.1				SmABCA25	Smechr0902681.1		transcript:Solyc09g098410.2.1
SmABCC16	Smechr0702641.1		transcript:AT3G13080.1				SmABCA27	Smechr1002253.1		transcript:Solyc10g085950.2.1
SmABCC24	Smechr0901618.1		transcript:AT1G04120.1				SmABCA28	Smechr1100778.1		transcript:Solyc04g054190.3.1
SmABCC25	Smechr0902081.1		transcript:AT2G47800.1				SmABCA29	Smechr1101015.1		transcript:Solyc04g056650.3.1
SmABCD1	Smechr1100933.1		transcript:AT4G39850.3				SmABCA30	Smechr1101207.1		transcript:Solyc04g049390.3.1
SmABCE2	Smechr0801811.1		transcript:AT4G19210.1				SmABCA31	Smechr1102275.1		transcript:Solyc04g008295.1.1
SmABCF1	Smechr0100963.1		transcript:AT3G05670.1				SmABCA32	Smechr1102477.1		transcript:Solyc04g015970.3.1
SmABCF3	Smechr0602806.1		transcript:AT5G60790.1				SmABCB5	Smechr0201325.1		transcript:Solyc02g071340.2.1
SmABCF5	Smechr0802531.1		transcript:AT1G64550.1				SmABCB6	Smechr0202948.1		transcript:Solyc02g087870.3.1
SmABCF6	Smechr1100719.1		transcript:AT5G64840.1				SmABCB7	Smechr0202997.1		transcript:Solyc02g087410.3.1
SmABCG7	Smechr0104147.1		transcript:AT5G06530.1				SmABCB10	Smechr0301091.1		transcript:Solyc05g013890.2.1
SmABCG12	Smechr0302116.1		transcript:AT4G25750.1				SmABCB11	Smechr0301712.1		transcript:Solyc03g093650.3.1
SmABCG15	Smechr0303527.1		transcript:AT1G15520.1				SmABCB12	Smechr0301933.1		transcript:Solyc03g026310.3.1
SmABCG22	Smechr0500563.1		transcript:AT2G39350.1				SmABCB13	Smechr0302972.1		transcript:Solyc03g114960.3.1
SmABCG37	Smechr0602816.1		transcript:AT5G60740.1				SmABCB16	Smechr0303633.1		transcript:Solyc03g122040.3.1
SmABCG38	Smechr0602965.1		transcript:AT2G29940.1				SmABCB17	Smechr0400292.1		transcript:Solyc10g007650.3.1
SmABCG42	Smechr0702375.1		transcript:AT1G53270.1				SmABCB19	Smechr0502651.1		transcript:Solyc12g098840.2.1
SmABCG43	Smechr0702451.1		transcript:AT4G27420.1				SmABCB21	Smechr0600084.1		transcript:Solyc06g009280.2.1
SmABCG45	Smechr0800196.1		transcript:AT1G31770.1				SmABCB23	Smechr0602619.1		transcript:Solyc06g072950.2.1
SmABCG47	Smechr0801820.1		transcript:AT1G31770.1				SmABCB25	Smechr0702522.1		transcript:Solyc07g064120.2.1
SmABCG49	Smechr0900260.1		transcript:AT2G37010.1				SmABCB31	Smechr0900041.1		transcript:Solyc09g009910.3.1
SmABCG50	Smechr0900331.1		transcript:AT2G37360.1				SmABCB32	Smechr0900207.1		transcript:Solyc09g008240.3.1
SmABCG51	Smechr1000029.1		transcript:AT2G01320.3				SmABCB40	Smechr1102806.1		transcript:Solyc04g010300.3.1
SmABCG52	Smechr1000392.1		transcript:AT4G27420.1				SmABCB41	Smechr1201728.1		transcript:Solyc11g067300.2.1
SmABCG57	Smechr1102018.1		transcript:AT3G25620.2				SmABCC4	Smechr0102391.1		transcript:Solyc01g080640.3.1
SmABCG58	Smechr1102795.1		transcript:AT3G55090.1				SmABCC6	Smechr0300685.1		transcript:Solyc05g014390.3.1
SmABCG65	Smechr1201912.1		transcript:AT5G60740.1				SmABCC7	Smechr0302148.1		transcript:Solyc03g007530.3.1
SmABCI6	Smechr0201165.1		transcript:AT5G14100.1				SmABCC8	Smechr0303194.1		transcript:Solyc03g117540.3.1
SmABCI7	Smechr0201916.1		transcript:AT4G04770.1				SmABCC11	Smechr0501897.1		transcript:Solyc12g044810.2.1
SmABCI8	Smechr0300191.1		transcript:AT4G04770.1				SmABCC21	Smechr0702646.1		transcript:Solyc07g065320.3.1
SmABCI13	Smechr0901926.1		transcript:AT1G03905.1				SmABCC22	Smechr0800400.1		transcript:Solyc08g006880.3.1
							SmABCC23	Smechr0802443.1		transcript:Solyc03g007530.3.1
							SmABCC24	Smechr0901618.1		transcript:Solyc09g064440.3.1
							SmABCC25	Smechr0902081.1		transcript:Solyc09g075020.3.1
							SmABCD1	Smechr1100933.1		transcript:Solyc04g055120.3.1
							SmABCE1	Smechr0700269.1		transcript:Solyc07g008340.3.1
							SmABCE2	Smechr0801811.1		transcript:Solyc08g075360.2.1
							SmABCF1	Smechr0100963.1		transcript:Solyc01g100130.3.1
							SmABCF2	Smechr0400543.1		transcript:Solyc10g012190.2.1
							SmABCF3	Smechr0602806.1		transcript:Solyc06g074940.3.1
							SmABCF4	Smechr0700305.1		transcript:Solyc07g008610.2.1
							SmABCF5	Smechr0802531.1		transcript:Solyc08g082850.3.1
							SmABCF6	Smechr1100719.1		transcript:Solyc04g051800.3.1
							SmABCF7	Smechr1101114.1		transcript:Solyc04g050520.3.1
							SmABCF8	Smechr1201843.1		transcript:Solyc11g069090.2.1
							SmABCG1	Smechr0100585.1		transcript:Solyc01g105435.1.1
							SmABCG4	Smechr0100588.1		transcript:Solyc01g105370.3.1
							SmABCG5	Smechr0101197.1		transcript:Solyc01g097430.3.1
							SmABCG7	Smechr0104147.1		transcript:Solyc01g006720.3.1
							SmABCG12	Smechr0302116.1		transcript:Solyc03g007690.1.1
							SmABCG13	Smechr0302551.1		transcript:Solyc03g019760.3.1
							SmABCG14	Smechr0302841.1		transcript:Solyc03g113690.1.1
							SmABCG15	Smechr0303527.1		transcript:Solyc12g044560.1.1
							SmABCG17	Smechr0401576.1		transcript:Solyc04g070970.3.1
							SmABCG20	Smechr0500189.1		transcript:Solyc05g051540.2.1
							SmABCG21	Smechr0500190.1		transcript:Solyc05g051530.3.1
							SmABCG22	Smechr0500563.1		transcript:Solyc04g010200.1.1
							SmABCG23	Smechr0500616.1		transcript:Solyc11g007300.2.1
							SmABCG24	Smechr0500745.1		transcript:Solyc05g056470.1.1
							SmABCG30	Smechr0601327.1		transcript:Solyc06g036232.1.1
							SmABCG36	Smechr0602809.1		transcript:Solyc11g069710.2.1
							SmABCG37	Smechr0602816.1		transcript:Solyc11g069820.2.1
							SmABCG38	Smechr0602965.1		transcript:Solyc06g076930.2.1
							SmABCG41	Smechr0702137.1		transcript:Solyc07g053300.1.1
							SmABCG42	Smechr0702375.1		transcript:Solyc07g062630.1.1
							SmABCG43	Smechr0702451.1		transcript:Solyc12g013640.2.1
							SmABCG44	Smechr0702680.1		transcript:Solyc07g065780.2.1
							SmABCG45	Smechr0800196.1		transcript:Solyc08g005580.3.1
							SmABCG46	Smechr0801532.1		transcript:Solyc08g067620.3.1
							SmABCG47	Smechr0801820.1		transcript:Solyc08g075430.3.1
							SmABCG50	Smechr0900331.1		transcript:Solyc05g054890.3.1
							SmABCG51	Smechr1000029.1		transcript:Solyc05g008350.3.1
							SmABCG52	Smechr1000392.1		transcript:Solyc12g013640.2.1
							SmABCG54	Smechr1000875.1		transcript:Solyc12g019620.2.1
							SmABCG55	Smechr1100254.1		transcript:Solyc01g105435.1.1
							SmABCG57	Smechr1102018.1		transcript:Solyc04g006960.3.1
							SmABCG58	Smechr1102795.1		transcript:Solyc04g010200.1.1
							SmABCG60	Smechr1200653.1		transcript:Solyc11g018690.2.1
							SmABCG63	Smechr1201304.1		transcript:Solyc11g065360.2.1
							SmABCG65	Smechr1201912.1		transcript:Solyc11g069820.2.1
							SmABCG66	Smechr1201925.1		transcript:Solyc11g069710.2.1
							SmABCI1	Smechr0100889.1		transcript:Solyc01g100850.3.1
							SmABCI4	Smechr0100950.1		transcript:Solyc01g100250.3.1
							SmABCI5	Smechr0102324.1		transcript:Solyc01g080300.3.1
							SmABCI6	Smechr0201165.1		transcript:Solyc02g068180.3.1
							SmABCI7	Smechr0201916.1		transcript:Solyc02g080440.3.1
							SmABCI8	Smechr0300191.1		transcript:Solyc02g080440.3.1
							SmABCI9	Smechr0303223.1		transcript:Solyc03g117810.3.1
							SmABCI10	Smechr0601154.1		transcript:Solyc06g048540.3.1
							SmABCI11	Smechr0602294.1		transcript:Solyc03g117810.3.1
							SmABCI12	Smechr0800019.1		transcript:Solyc08g007010.3.1
							SmABCI13	Smechr0901926.1		transcript:Solyc09g066470.3.1
							SmABCI14	Smechr1000192.1		transcript:Solyc12g010220.2.1
							SmABCI15	Smechr1201860.1		transcript:Solyc11g069260.2.1
