# Supplementary material for: Genome-Wide Identification of ATP-Binding Cassette (ABC) Transporter Gene Family and Their Expression Analysis in Response to Anthocyanin Transportation in the Fruit Peel of Eggplant (Solanum melongena L.)
Source: Int J Mol Sci. 2025 Aug 14;26(16):7848. doi: 10.3390/ijms26167848 (PMC12387006; doi:10.3390/ijms26167848)
Supplement: Supplementary file 1 [file ijms-26-07848-s001.zip › 7. Table S7. Motif sequence information of SmABC in eggplant.xlsx]

## Sheet: Table S7. Motif Sequences
Table S7. Motif sequence information of SmABC in eggplant
Motif	Sequence	width
1	GERGRGLSGGZKQRVSIARAJJKBPSJLLLDEPT	34
2	VALVGPSGSGKSTLLSLLAGR	21
3	VGERGENLSGGQKQRVAJARAJLKKPKILLLDEATSALDSETERLIQKAJ	50
4	SGYVTQDDILFPTLTVRETLMFSALLRLP	29
5	GRTVICTIHQPSSRIFELFDKLLLLSRGG	29
6	AGRTVIVIAHRJSTVRBADMILVJSDGKIVEYGTHDELLE	40
7	PZERKVFMRERSNGMYRLSSYVJANTJVSLPYLLLLSLJFGVIVYWMVGL	50
8	YEPTSGRILIDGVDIRKJNLKDLRSQIGJVPQEPVLFAGTIRENIDYGKE	50
9	FNLFSGFFIPKDRIPIYWRWYYYJSPVKYPLEGLLINZFGD	49
10	SLIIPPGKKVGLVGRSGSGKSTLJSLJAR	29
11	YAEASQIANEAVSNIRTVASFSAZEKIVELYERKLEEPLKQ	41
12	QHYFFGVAGEKLTMRIRSMLFKKILKQEIGWFDEEENSSGV	41
