# Supplementary material for: Genome-Wide Identification of ATP-Binding Cassette (ABC) Transporter Gene Family and Their Expression Analysis in Response to Anthocyanin Transportation in the Fruit Peel of Eggplant (Solanum melongena L.)
Source: Int J Mol Sci. 2025 Aug 14;26(16):7848. doi: 10.3390/ijms26167848 (PMC12387006; doi:10.3390/ijms26167848)
Supplement: Supplementary file 1 [file ijms-26-07848-s001.zip › 8. Table S8 Cis regulatory elements.xlsx]

## Sheet: Table S8. Cis elements 
Table S8. Cis regulatory elements
Gene Names	short sequnces	start	end	specfic cis elements	Cis category
SmABCA13	TAAGAGAGGAA	300	310	3-AF1 binding site	light responsive element
SmABCA20	TAAGAGAGGAA	865	875	3-AF1 binding site	light responsive element
SmABCA20	TAAGAGAGGAA	1187	1197	3-AF1 binding site	light responsive element
SmABCA28	TAAGAGAGGAA	681	691	3-AF1 binding site	light responsive element
SmABCB22	TAAGAGAGGAA	417	427	3-AF1 binding site	light responsive element
SmABCB33	TAAGAGAGGAA	1619	1629	3-AF1 binding site	light responsive element
SmABCC14	TAAGAGAGGAA	148	158	3-AF1 binding site	light responsive element
SmABCF4	TAAGAGAGGAA	1695	1705	3-AF1 binding site	light responsive element
SmABCF5	TAAGAGAGGAA	597	607	3-AF1 binding site	light responsive element
SmABCF8	TAAGAGAGGAA	1872	1882	3-AF1 binding site	light responsive element
SmABCC13	ATTCCGATAAACT	587	599	4cl-CMA1b	light responsive element
SmABCA1	TCTCACCAACCCCA	1046	1059	4cl-CMA2b	light responsive element
SmABCA19	CAATCAAAACCT	1544	1556	AAAC-motif	light responsive element
SmABCA31	CAATCAAAACCT	153	164	AAAC-motif	light responsive element
SmABCB20	CAATCAAAACCT	1161	1172	AAAC-motif	light responsive element
SmABCB5	CAATCAAAACCT	850	861	AAAC-motif	light responsive element
SmABCC27	CAATCAAAACCT	739	750	AAAC-motif	light responsive element
SmABCE3	CAATCAAAACCT	1735	1746	AAAC-motif	light responsive element
SmABCB16	TAACAAACTCCA	1686	1697	AACA_motif	involved in endosperm-specific negative expression
SmABCB31	TAACAAACTCCA	1558	1569	AACA_motif	involved in endosperm-specific negative expression
SmABCE3	TAACAAACTCCA	630	641	AACA_motif	involved in endosperm-specific negative expression
SmABCA10	GAAAGAA	1294	1301	AAGAA-motif	involved in endosperm-specific negative expression
SmABCA13	gGTAAAGAAA	1030	1039	AAGAA-motif	involved in endosperm-specific negative expression
SmABCA14	GAAAGAA	1846	1853	AAGAA-motif	involved in endosperm-specific negative expression
SmABCA15	gGTAAAGAAA	784	793	AAGAA-motif	involved in endosperm-specific negative expression
SmABCA15	gGTAAAGAAA	1215	1224	AAGAA-motif	involved in endosperm-specific negative expression
SmABCA15	GAAAGAA	1717	1724	AAGAA-motif	involved in endosperm-specific negative expression
SmABCA18	GAAAGAA	1899	1906	AAGAA-motif	involved in endosperm-specific negative expression
SmABCA19	gGTAAAGAAA	1022	1031	AAGAA-motif	involved in endosperm-specific negative expression
SmABCA19	gGTAAAGAAA	1928	1937	AAGAA-motif	involved in endosperm-specific negative expression
SmABCA19	gGTAAAGAAA	1957	1966	AAGAA-motif	involved in endosperm-specific negative expression
SmABCA20	GAAAGAA	205	212	AAGAA-motif	involved in endosperm-specific negative expression
SmABCA20	gGTAAAGAAA	1517	1526	AAGAA-motif	involved in endosperm-specific negative expression
SmABCA20	gGTAAAGAAA	1900	1909	AAGAA-motif	involved in endosperm-specific negative expression
SmABCA21	GAAAGAA	1655	1662	AAGAA-motif	involved in endosperm-specific negative expression
SmABCA22	GAAAGAA	1564	1571	AAGAA-motif	involved in endosperm-specific negative expression
SmABCA22	GAAAGAA	1910	1917	AAGAA-motif	involved in endosperm-specific negative expression
SmABCA23	GAAAGAA	676	683	AAGAA-motif	involved in endosperm-specific negative expression
SmABCA23	GAAAGAA	1708	1715	AAGAA-motif	involved in endosperm-specific negative expression
SmABCA24	gGTAAAGAAA	1232	1241	AAGAA-motif	involved in endosperm-specific negative expression
SmABCA24	GAAAGAA	1501	1508	AAGAA-motif	involved in endosperm-specific negative expression
SmABCA24	GAAAGAA	1678	1685	AAGAA-motif	involved in endosperm-specific negative expression
SmABCA25	gGTAAAGAAA	821	830	AAGAA-motif	involved in endosperm-specific negative expression
SmABCA26	GAAAGAA	570	577	AAGAA-motif	involved in endosperm-specific negative expression
SmABCA27	gGTAAAGAAA	1200	1209	AAGAA-motif	involved in endosperm-specific negative expression
SmABCA3	gGTAAAGAAA	817	826	AAGAA-motif	involved in endosperm-specific negative expression
SmABCA3	GAAAGAA	818	825	AAGAA-motif	involved in endosperm-specific negative expression
SmABCA3	GAAAGAA	1578	1585	AAGAA-motif	involved in endosperm-specific negative expression
SmABCA3	gGTAAAGAAA	1594	1603	AAGAA-motif	involved in endosperm-specific negative expression
SmABCA31	GAAAGAA	892	899	AAGAA-motif	involved in endosperm-specific negative expression
SmABCA31	GAAAGAA	930	937	AAGAA-motif	involved in endosperm-specific negative expression
SmABCA4	gGTAAAGAAA	699	708	AAGAA-motif	involved in endosperm-specific negative expression
SmABCA5	gGTAAAGAAA	1759	1768	AAGAA-motif	involved in endosperm-specific negative expression
SmABCA6	GAAAGAA	71	78	AAGAA-motif	involved in endosperm-specific negative expression
SmABCA7	GAAAGAA	617	624	AAGAA-motif	involved in endosperm-specific negative expression
SmABCA8	GAAAGAA	1199	1206	AAGAA-motif	involved in endosperm-specific negative expression
SmABCA9	GAAAGAA	1977	1984	AAGAA-motif	involved in endosperm-specific negative expression
SmABCB10	GAAAGAA	1018	1025	AAGAA-motif	involved in endosperm-specific negative expression
SmABCB10	gGTAAAGAAA	1643	1652	AAGAA-motif	involved in endosperm-specific negative expression
SmABCB11	GAAAGAA	455	462	AAGAA-motif	involved in endosperm-specific negative expression
SmABCB12	GAAAGAA	931	938	AAGAA-motif	involved in endosperm-specific negative expression
SmABCB16	gGTAAAGAAA	609	618	AAGAA-motif	involved in endosperm-specific negative expression
SmABCB16	GAAAGAA	802	809	AAGAA-motif	involved in endosperm-specific negative expression
SmABCB16	GAAAGAA	948	955	AAGAA-motif	involved in endosperm-specific negative expression
SmABCB16	GAAAGAA	1431	1438	AAGAA-motif	involved in endosperm-specific negative expression
SmABCB16	GAAAGAA	1950	1957	AAGAA-motif	involved in endosperm-specific negative expression
SmABCB17	gGTAAAGAAA	371	380	AAGAA-motif	involved in endosperm-specific negative expression
SmABCB17	GAAAGAA	372	379	AAGAA-motif	involved in endosperm-specific negative expression
SmABCB18	GAAAGAA	1763	1770	AAGAA-motif	involved in endosperm-specific negative expression
SmABCB18	GAAAGAA	1839	1846	AAGAA-motif	involved in endosperm-specific negative expression
SmABCB19	GAAAGAA	1410	1417	AAGAA-motif	involved in endosperm-specific negative expression
SmABCB19	GAAAGAA	1463	1470	AAGAA-motif	involved in endosperm-specific negative expression
SmABCB2	gGTAAAGAAA	545	554	AAGAA-motif	involved in endosperm-specific negative expression
SmABCB2	gGTAAAGAAA	1353	1362	AAGAA-motif	involved in endosperm-specific negative expression
SmABCB2	GAAAGAA	1783	1790	AAGAA-motif	involved in endosperm-specific negative expression
SmABCB21	GAAAGAA	188	195	AAGAA-motif	involved in endosperm-specific negative expression
SmABCB21	GAAAGAA	269	276	AAGAA-motif	involved in endosperm-specific negative expression
SmABCB21	GAAAGAA	485	492	AAGAA-motif	involved in endosperm-specific negative expression
SmABCB21	GAAAGAA	1051	1058	AAGAA-motif	involved in endosperm-specific negative expression
SmABCB21	GAAAGAA	1870	1877	AAGAA-motif	involved in endosperm-specific negative expression
SmABCB22	GAAAGAA	1792	1799	AAGAA-motif	involved in endosperm-specific negative expression
SmABCB28	gGTAAAGAAA	1673	1682	AAGAA-motif	involved in endosperm-specific negative expression
SmABCB28	GAAAGAA	1675	1682	AAGAA-motif	involved in endosperm-specific negative expression
SmABCB3	gGTAAAGAAA	1837	1846	AAGAA-motif	involved in endosperm-specific negative expression
SmABCB3	GAAAGAA	1968	1975	AAGAA-motif	involved in endosperm-specific negative expression
SmABCB30	GAAAGAA	549	556	AAGAA-motif	involved in endosperm-specific negative expression
SmABCB30	GAAAGAA	721	728	AAGAA-motif	involved in endosperm-specific negative expression
SmABCB31	GAAAGAA	10	17	AAGAA-motif	involved in endosperm-specific negative expression
SmABCB31	GAAAGAA	1785	1792	AAGAA-motif	involved in endosperm-specific negative expression
SmABCB32	gGTAAAGAAA	509	518	AAGAA-motif	involved in endosperm-specific negative expression
SmABCB33	GAAAGAA	1871	1878	AAGAA-motif	involved in endosperm-specific negative expression
SmABCB34	GAAAGAA	271	278	AAGAA-motif	involved in endosperm-specific negative expression
SmABCB34	GAAAGAA	286	293	AAGAA-motif	involved in endosperm-specific negative expression
SmABCB34	gGTAAAGAAA	1970	1979	AAGAA-motif	involved in endosperm-specific negative expression
SmABCB35	GAAAGAA	844	851	AAGAA-motif	involved in endosperm-specific negative expression
SmABCB36	gGTAAAGAAA	487	496	AAGAA-motif	involved in endosperm-specific negative expression
SmABCB38	GAAAGAA	128	135	AAGAA-motif	involved in endosperm-specific negative expression
SmABCB38	gGTAAAGAAA	586	595	AAGAA-motif	involved in endosperm-specific negative expression
SmABCB38	GAAAGAA	588	595	AAGAA-motif	involved in endosperm-specific negative expression
SmABCB38	GAAAGAA	1752	1759	AAGAA-motif	involved in endosperm-specific negative expression
SmABCB39	GAAAGAA	1261	1268	AAGAA-motif	involved in endosperm-specific negative expression
SmABCB4	GAAAGAA	154	161	AAGAA-motif	involved in endosperm-specific negative expression
SmABCB4	gGTAAAGAAA	1852	1861	AAGAA-motif	involved in endosperm-specific negative expression
SmABCB40	GAAAGAA	406	413	AAGAA-motif	involved in endosperm-specific negative expression
SmABCB40	gGTAAAGAAA	753	762	AAGAA-motif	involved in endosperm-specific negative expression
SmABCB6	GAAAGAA	1893	1900	AAGAA-motif	involved in endosperm-specific negative expression
SmABCB6	gGTAAAGAAA	1911	1920	AAGAA-motif	involved in endosperm-specific negative expression
SmABCB6	GAAAGAA	1964	1971	AAGAA-motif	involved in endosperm-specific negative expression
SmABCB7	gGTAAAGAAA	1213	1222	AAGAA-motif	involved in endosperm-specific negative expression
SmABCB8	GAAAGAA	331	338	AAGAA-motif	involved in endosperm-specific negative expression
SmABCB8	gGTAAAGAAA	1336	1345	AAGAA-motif	involved in endosperm-specific negative expression
SmABCB8	GAAAGAA	1338	1345	AAGAA-motif	involved in endosperm-specific negative expression
SmABCB9	GAAAGAA	384	391	AAGAA-motif	involved in endosperm-specific negative expression
SmABCB9	gGTAAAGAAA	707	716	AAGAA-motif	involved in endosperm-specific negative expression
SmABCC10	gGTAAAGAAA	803	812	AAGAA-motif	involved in endosperm-specific negative expression
SmABCC11	GAAAGAA	1577	1584	AAGAA-motif	involved in endosperm-specific negative expression
SmABCC11	GAAAGAA	1631	1638	AAGAA-motif	involved in endosperm-specific negative expression
SmABCC14	GAAAGAA	902	909	AAGAA-motif	involved in endosperm-specific negative expression
SmABCC15	GAAAGAA	966	973	AAGAA-motif	involved in endosperm-specific negative expression
SmABCC18	gGTAAAGAAA	918	927	AAGAA-motif	involved in endosperm-specific negative expression
SmABCC19	gGTAAAGAAA	1308	1317	AAGAA-motif	involved in endosperm-specific negative expression
SmABCC2	gGTAAAGAAA	487	496	AAGAA-motif	involved in endosperm-specific negative expression
SmABCC2	GAAAGAA	565	572	AAGAA-motif	involved in endosperm-specific negative expression
SmABCC22	GAAAGAA	461	468	AAGAA-motif	involved in endosperm-specific negative expression
SmABCC23	gGTAAAGAAA	985	994	AAGAA-motif	involved in endosperm-specific negative expression
SmABCC23	gGTAAAGAAA	1292	1301	AAGAA-motif	involved in endosperm-specific negative expression
SmABCC25	gGTAAAGAAA	1319	1328	AAGAA-motif	involved in endosperm-specific negative expression
SmABCC27	GAAAGAA	1281	1288	AAGAA-motif	involved in endosperm-specific negative expression
SmABCC3	GAAAGAA	21	28	AAGAA-motif	involved in endosperm-specific negative expression
SmABCC3	GAAAGAA	306	313	AAGAA-motif	involved in endosperm-specific negative expression
SmABCC3	GAAAGAA	423	430	AAGAA-motif	involved in endosperm-specific negative expression
SmABCC3	GAAAGAA	836	843	AAGAA-motif	involved in endosperm-specific negative expression
SmABCC4	GAAAGAA	1185	1192	AAGAA-motif	involved in endosperm-specific negative expression
SmABCC4	GAAAGAA	1491	1498	AAGAA-motif	involved in endosperm-specific negative expression
SmABCC4	GAAAGAA	1865	1872	AAGAA-motif	involved in endosperm-specific negative expression
SmABCC5	GAAAGAA	1405	1412	AAGAA-motif	involved in endosperm-specific negative expression
SmABCC6	GAAAGAA	1070	1077	AAGAA-motif	involved in endosperm-specific negative expression
SmABCC6	gGTAAAGAAA	1422	1431	AAGAA-motif	involved in endosperm-specific negative expression
SmABCC7	GAAAGAA	1776	1783	AAGAA-motif	involved in endosperm-specific negative expression
SmABCC8	gGTAAAGAAA	515	525	AAGAA-motif	involved in endosperm-specific negative expression
SmABCC8	gGTAAAGAAA	956	965	AAGAA-motif	involved in endosperm-specific negative expression
SmABCD1	gGTAAAGAAA	1373	1382	AAGAA-motif	involved in endosperm-specific negative expression
SmABCE1	GAAAGAA	499	506	AAGAA-motif	involved in endosperm-specific negative expression
SmABCE1	GAAAGAA	579	586	AAGAA-motif	involved in endosperm-specific negative expression
SmABCE3	GAAAGAA	1946	1953	AAGAA-motif	involved in endosperm-specific negative expression
SmABCF1	gGTAAAGAAA	14	23	AAGAA-motif	involved in endosperm-specific negative expression
SmABCF1	GAAAGAA	1608	1615	AAGAA-motif	involved in endosperm-specific negative expression
SmABCF2	gGTAAAGAAA	469	478	AAGAA-motif	involved in endosperm-specific negative expression
SmABCF2	gGTAAAGAAA	789	798	AAGAA-motif	involved in endosperm-specific negative expression
SmABCF2	GAAAGAA	1401	1408	AAGAA-motif	involved in endosperm-specific negative expression
SmABCF2	gGTAAAGAAA	1667	1676	AAGAA-motif	involved in endosperm-specific negative expression
SmABCF2	GAAAGAA	1790	1797	AAGAA-motif	involved in endosperm-specific negative expression
SmABCF3	gGTAAAGAAA	407	416	AAGAA-motif	involved in endosperm-specific negative expression
SmABCF5	GAAAGAA	1019	1026	AAGAA-motif	involved in endosperm-specific negative expression
SmABCF5	GAAAGAA	1053	1060	AAGAA-motif	involved in endosperm-specific negative expression
SmABCF5	GAAAGAA	1063	1070	AAGAA-motif	involved in endosperm-specific negative expression
SmABCF6	gGTAAAGAAA	1910	1919	AAGAA-motif	involved in endosperm-specific negative expression
SmABCF7	gGTAAAGAAA	6	15	AAGAA-motif	involved in endosperm-specific negative expression
SmABCF7	gGTAAAGAAA	1438	1447	AAGAA-motif	involved in endosperm-specific negative expression
SmABCF7	gGTAAAGAAA	1457	1466	AAGAA-motif	involved in endosperm-specific negative expression
SmABCF8	gGTAAAGAAA	1307	1316	AAGAA-motif	involved in endosperm-specific negative expression
SmABCF8	gGTAAAGAAA	1824	1833	AAGAA-motif	involved in endosperm-specific negative expression
SmABCA11	CCGTCC	1442	1448	A-box	cis-acting regulatory element
SmABCA13	CCGTCC	1333	1339	A-box	cis-acting regulatory element
SmABCA24	CCGTCC	987	993	A-box	cis-acting regulatory element
SmABCA26	CCGTCC	1927	1933	A-box	cis-acting regulatory element
SmABCA27	CCGTCC	1769	1775	A-box	cis-acting regulatory element
SmABCA29	CCGTCC	1108	1114	A-box	cis-acting regulatory element
SmABCA7	CCGTCC	721	727	A-box	cis-acting regulatory element
SmABCA9	CCGTCC	541	547	A-box	cis-acting regulatory element
SmABCB1	CCGTCC	1651	1657	A-box	cis-acting regulatory element
SmABCB19	AATAACAAACTCC	1311	1323	A-box	sequence conserved in alpha-amylase promoters
SmABCB3	CCGTCC	1434	1440	A-box	cis-acting regulatory element
SmABCB30	CCGTCC	1556	1562	A-box	cis-acting regulatory element
SmABCB4	CCGTCC	224	230	A-box	cis-acting regulatory element
SmABCB7	CCGTCC	269	275	A-box	cis-acting regulatory element
SmABCC13	AATAACAAACTCC	1486	1498	A-box	sequence conserved in alpha-amylase promoters
SmABCC7	CCGTCC	911	917	A-box	cis-acting regulatory element
SmABCC7	CCGTCC	1415	1421	A-box	cis-acting regulatory element
SmABCF8	CCGTCC	1764	1770	A-box	cis-acting regulatory element
SmABCF8	CCGTCC	1795	1801	A-box	cis-acting regulatory element
SmABCA1	AACCCGG	21	28	ABRE	cis-acting element involved in the abscisic acid responsiveness
SmABCA1	CACGTG	950	956	ABRE	cis-acting element involved in the abscisic acid responsiveness
SmABCA1	ACGTG	951	956	ABRE	cis-acting element involved in the abscisic acid responsiveness
SmABCA10	ACGTG	1064	1069	ABRE	cis-acting element involved in the abscisic acid responsiveness
SmABCA10	AACCCGG	1762	1769	ABRE	cis-acting element involved in the abscisic acid responsiveness
SmABCA11	ACGTG	418	423	ABRE	cis-acting element involved in the abscisic acid responsiveness
SmABCA11	ACGTG	1266	1271	ABRE	cis-acting element involved in the abscisic acid responsiveness
SmABCA12	ACGTG	1835	1840	ABRE	cis-acting element involved in the abscisic acid responsiveness
SmABCA13	ACGTG	1853	1858	ABRE	cis-acting element involved in the abscisic acid responsiveness
SmABCA15	ACGTG	415	420	ABRE	cis-acting element involved in the abscisic acid responsiveness
SmABCA18	ACGTG	837	842	ABRE	cis-acting element involved in the abscisic acid responsiveness
SmABCA2	CGCACGTGTC	1421	1430	ABRE	cis-acting element involved in the abscisic acid responsiveness
SmABCA2	ACGTG	1423	1428	ABRE	cis-acting element involved in the abscisic acid responsiveness
SmABCA20	ACGTG	452	457	ABRE	cis-acting element involved in the abscisic acid responsiveness
SmABCA20	ACGTG	1876	1881	ABRE	cis-acting element involved in the abscisic acid responsiveness
SmABCA21	ACGTG	1853	1858	ABRE	cis-acting element involved in the abscisic acid responsiveness
SmABCA21	GACACGTGGC	1861	1870	ABRE	cis-acting element involved in the abscisic acid responsiveness
SmABCA21	CACGTG	1863	1869	ABRE	cis-acting element involved in the abscisic acid responsiveness
SmABCA21	ACGTG	1864	1869	ABRE	cis-acting element involved in the abscisic acid responsiveness
SmABCA22	ACGTG	970	975	ABRE	cis-acting element involved in the abscisic acid responsiveness
SmABCA22	ACGTG	1202	1207	ABRE	cis-acting element involved in the abscisic acid responsiveness
SmABCA23	ACGTG	1070	1075	ABRE	cis-acting element involved in the abscisic acid responsiveness
SmABCA23	ACGTG	1203	1208	ABRE	cis-acting element involved in the abscisic acid responsiveness
SmABCA24	ACGTG	935	940	ABRE	cis-acting element involved in the abscisic acid responsiveness
SmABCA24	ACGTG	1855	1860	ABRE	cis-acting element involved in the abscisic acid responsiveness
SmABCA26	ACGTG	1896	1901	ABRE	cis-acting element involved in the abscisic acid responsiveness
SmABCA27	ACGTG	465	470	ABRE	cis-acting element involved in the abscisic acid responsiveness
SmABCA27	GACACGTACGT	1332	1342	ABRE	cis-acting element involved in the abscisic acid responsiveness
SmABCA27	CGTACGTGCA	1333	1342	ABRE	cis-acting element involved in the abscisic acid responsiveness
SmABCA27	ACGTG	1336	1341	ABRE	cis-acting element involved in the abscisic acid responsiveness
SmABCA28	ACGTG	1798	1803	ABRE	cis-acting element involved in the abscisic acid responsiveness
SmABCA29	GACACGTGGC	1218	1227	ABRE	cis-acting element involved in the abscisic acid responsiveness
SmABCA29	ACGTG	1484	1489	ABRE	cis-acting element involved in the abscisic acid responsiveness
SmABCA3	CACGTG	112	118	ABRE	cis-acting element involved in the abscisic acid responsiveness
SmABCA3	ACGTG	113	118	ABRE	cis-acting element involved in the abscisic acid responsiveness
SmABCA30	GCAACGTGTC	1824	1833	ABRE	cis-acting element involved in the abscisic acid responsiveness
SmABCA31	ACGTG	1055	1060	ABRE	cis-acting element involved in the abscisic acid responsiveness
SmABCA31	ACGTG	1387	1392	ABRE	cis-acting element involved in the abscisic acid responsiveness
SmABCA32	ACGTG	835	840	ABRE	cis-acting element involved in the abscisic acid responsiveness
SmABCA4	ACGTG	473	478	ABRE	cis-acting element involved in the abscisic acid responsiveness
SmABCA4	AACCCGG	1762	1769	ABRE	cis-acting element involved in the abscisic acid responsiveness
SmABCA5	ACGTG	1876	1881	ABRE	cis-acting element involved in the abscisic acid responsiveness
SmABCA6	ACGTG	1940	1945	ABRE	cis-acting element involved in the abscisic acid responsiveness
SmABCA7	ACGTG	597	602	ABRE	cis-acting element involved in the abscisic acid responsiveness
SmABCA7	ACGTG	758	763	ABRE	cis-acting element involved in the abscisic acid responsiveness
SmABCA8	ACGTG	1928	1933	ABRE	cis-acting element involved in the abscisic acid responsiveness
SmABCB1	ACGTG	706	711	ABRE	cis-acting element involved in the abscisic acid responsiveness
SmABCB1	CGTACGTGCA	791	800	ABRE	cis-acting element involved in the abscisic acid responsiveness
SmABCB1	AACCCGG	1804	1811	ABRE	cis-acting element involved in the abscisic acid responsiveness
SmABCB10	ACGTG	1552	1557	ABRE	cis-acting element involved in the abscisic acid responsiveness
SmABCB11	CACGTG	546	552	ABRE	cis-acting element involved in the abscisic acid responsiveness
SmABCB11	ACGTG	547	552	ABRE	cis-acting element involved in the abscisic acid responsiveness
SmABCB12	ACGTG	1449	1454	ABRE	cis-acting element involved in the abscisic acid responsiveness
SmABCB12	ACGTG	1609	1614	ABRE	cis-acting element involved in the abscisic acid responsiveness
SmABCB12	AACCCGG	1790	1797	ABRE	cis-acting element involved in the abscisic acid responsiveness
SmABCB13	ACGTG	363	368	ABRE	cis-acting element involved in the abscisic acid responsiveness
SmABCB13	ACGTG	1000	1005	ABRE	cis-acting element involved in the abscisic acid responsiveness
SmABCB14	CACGTG	203	209	ABRE	cis-acting element involved in the abscisic acid responsiveness
SmABCB14	ACGTG	204	209	ABRE	cis-acting element involved in the abscisic acid responsiveness
SmABCB14	TACGTGTC	709	717	ABRE	cis-acting element involved in the abscisic acid responsiveness
SmABCB14	ACGTG	711	716	ABRE	cis-acting element involved in the abscisic acid responsiveness
SmABCB14	TACGGTC	955	962	ABRE	cis-acting element involved in the abscisic acid responsiveness
SmABCB14	ACGTG	1872	1877	ABRE	cis-acting element involved in the abscisic acid responsiveness
SmABCB16	ACGTG	1079	1084	ABRE	cis-acting element involved in the abscisic acid responsiveness
SmABCB17	ACGTG	1197	1202	ABRE	cis-acting element involved in the abscisic acid responsiveness
SmABCB17	CACGTG	1231	1237	ABRE	cis-acting element involved in the abscisic acid responsiveness
SmABCB17	ACGTG	1232	1237	ABRE	cis-acting element involved in the abscisic acid responsiveness
SmABCB17	ACGTG	1746	1751	ABRE	cis-acting element involved in the abscisic acid responsiveness
SmABCB19	ACGTG	699	704	ABRE	cis-acting element involved in the abscisic acid responsiveness
SmABCB19	ACGTG	1084	1089	ABRE	cis-acting element involved in the abscisic acid responsiveness
SmABCB19	ACGTG	1184	1189	ABRE	cis-acting element involved in the abscisic acid responsiveness
SmABCB19	ACGTG	1469	1474	ABRE	cis-acting element involved in the abscisic acid responsiveness
SmABCB2	GCAACGTGTC	517	526	ABRE	cis-acting element involved in the abscisic acid responsiveness
SmABCB2	ACGTG	520	525	ABRE	cis-acting element involved in the abscisic acid responsiveness
SmABCB20	ACGTG	739	744	ABRE	cis-acting element involved in the abscisic acid responsiveness
SmABCB20	CACGTG	872	878	ABRE	cis-acting element involved in the abscisic acid responsiveness
SmABCB20	ACGTG	873	878	ABRE	cis-acting element involved in the abscisic acid responsiveness
SmABCB20	ACGTG	956	961	ABRE	cis-acting element involved in the abscisic acid responsiveness
SmABCB21	ACGTG	573	578	ABRE	cis-acting element involved in the abscisic acid responsiveness
SmABCB21	ACGTG	1230	1235	ABRE	cis-acting element involved in the abscisic acid responsiveness
SmABCB22	ACGTG	1517	1522	ABRE	cis-acting element involved in the abscisic acid responsiveness
SmABCB22	ACGTG	1547	1552	ABRE	cis-acting element involved in the abscisic acid responsiveness
SmABCB22	ACGTG	1803	1808	ABRE	cis-acting element involved in the abscisic acid responsiveness
SmABCB23	ACGTG	557	562	ABRE	cis-acting element involved in the abscisic acid responsiveness
SmABCB23	ACGTG	1263	1268	ABRE	cis-acting element involved in the abscisic acid responsiveness
SmABCB23	ACGTG	1560	1565	ABRE	cis-acting element involved in the abscisic acid responsiveness
SmABCB23	CGTACGTGCA	1715	1724	ABRE	cis-acting element involved in the abscisic acid responsiveness
SmABCB24	ACGTG	18	23	ABRE	cis-acting element involved in the abscisic acid responsiveness
SmABCB24	ACGTG	487	492	ABRE	cis-acting element involved in the abscisic acid responsiveness
SmABCB24	ACGTG	1339	1344	ABRE	cis-acting element involved in the abscisic acid responsiveness
SmABCB24	ACGTG	1457	1462	ABRE	cis-acting element involved in the abscisic acid responsiveness
SmABCB24	AACCCGG	1550	1557	ABRE	cis-acting element involved in the abscisic acid responsiveness
SmABCB25	ACGTG	112	117	ABRE	cis-acting element involved in the abscisic acid responsiveness
SmABCB25	ACGTG	373	378	ABRE	cis-acting element involved in the abscisic acid responsiveness
SmABCB26	AACCCGG	1393	1400	ABRE	cis-acting element involved in the abscisic acid responsiveness
SmABCB27	ACGTG	723	728	ABRE	cis-acting element involved in the abscisic acid responsiveness
SmABCB29	CACGTG	209	215	ABRE	cis-acting element involved in the abscisic acid responsiveness
SmABCB29	ACGTG	210	215	ABRE	cis-acting element involved in the abscisic acid responsiveness
SmABCB29	AACCCGG	1741	1748	ABRE	cis-acting element involved in the abscisic acid responsiveness
SmABCB3	ACGTG	410	415	ABRE	cis-acting element involved in the abscisic acid responsiveness
SmABCB30	GCAACGTGTC	950	959	ABRE	cis-acting element involved in the abscisic acid responsiveness
SmABCB30	ACGTG	953	958	ABRE	cis-acting element involved in the abscisic acid responsiveness
SmABCB31	ACGTG	774	779	ABRE	cis-acting element involved in the abscisic acid responsiveness
SmABCB32	ACGTG	1001	1006	ABRE	cis-acting element involved in the abscisic acid responsiveness
SmABCB32	ACGTG	1013	1018	ABRE	cis-acting element involved in the abscisic acid responsiveness
SmABCB33	CACGTG	924	930	ABRE	cis-acting element involved in the abscisic acid responsiveness
SmABCB33	ACGTG	925	930	ABRE	cis-acting element involved in the abscisic acid responsiveness
SmABCB35	AACCCGG	1677	1684	ABRE	cis-acting element involved in the abscisic acid responsiveness
SmABCB36	CACGTG	1041	1047	ABRE	cis-acting element involved in the abscisic acid responsiveness
SmABCB36	ACGTG	1042	1047	ABRE	cis-acting element involved in the abscisic acid responsiveness
SmABCB36	GACACGTGGC	1867	1876	ABRE	cis-acting element involved in the abscisic acid responsiveness
SmABCB37	CACGTG	441	447	ABRE	cis-acting element involved in the abscisic acid responsiveness
SmABCB37	ACGTG	442	447	ABRE	cis-acting element involved in the abscisic acid responsiveness
SmABCB37	GACACGTGGC	1267	1276	ABRE	cis-acting element involved in the abscisic acid responsiveness
SmABCB38	ACGTG	134	139	ABRE	cis-acting element involved in the abscisic acid responsiveness
SmABCB39	ACGTG	385	390	ABRE	cis-acting element involved in the abscisic acid responsiveness
SmABCB39	AACCCGG	1677	1684	ABRE	cis-acting element involved in the abscisic acid responsiveness
SmABCB41	ACGTG	81	86	ABRE	cis-acting element involved in the abscisic acid responsiveness
SmABCB41	ACGTG	600	605	ABRE	cis-acting element involved in the abscisic acid responsiveness
SmABCB41	ACGTG	1234	1239	ABRE	cis-acting element involved in the abscisic acid responsiveness
SmABCB7	ACGTG	395	400	ABRE	cis-acting element involved in the abscisic acid responsiveness
SmABCB7	ACGTG	736	741	ABRE	cis-acting element involved in the abscisic acid responsiveness
SmABCB7	ACGTG	793	798	ABRE	cis-acting element involved in the abscisic acid responsiveness
SmABCB7	ACGTG	1600	1605	ABRE	cis-acting element involved in the abscisic acid responsiveness
SmABCB8	CGTACGTGCA	1500	1509	ABRE	cis-acting element involved in the abscisic acid responsiveness
SmABCB9	CACGTG	47	53	ABRE	cis-acting element involved in the abscisic acid responsiveness
SmABCB9	ACGTG	48	53	ABRE	cis-acting element involved in the abscisic acid responsiveness
SmABCB9	ACGTG	682	687	ABRE	cis-acting element involved in the abscisic acid responsiveness
SmABCB9	CACGTG	749	755	ABRE	cis-acting element involved in the abscisic acid responsiveness
SmABCB9	ACGTG	750	755	ABRE	cis-acting element involved in the abscisic acid responsiveness
SmABCC10	ACGTG	217	222	ABRE	cis-acting element involved in the abscisic acid responsiveness
SmABCC11	ACGTG	720	725	ABRE	cis-acting element involved in the abscisic acid responsiveness
SmABCC11	ACGTG	768	773	ABRE	cis-acting element involved in the abscisic acid responsiveness
SmABCC11	CACGTG	818	824	ABRE	cis-acting element involved in the abscisic acid responsiveness
SmABCC11	ACGTG	819	824	ABRE	cis-acting element involved in the abscisic acid responsiveness
SmABCC13	ACGTG	241	246	ABRE	cis-acting element involved in the abscisic acid responsiveness
SmABCC13	ACGTG	344	349	ABRE	cis-acting element involved in the abscisic acid responsiveness
SmABCC13	ACGTG	660	665	ABRE	cis-acting element involved in the abscisic acid responsiveness
SmABCC14	ACGTG	134	139	ABRE	cis-acting element involved in the abscisic acid responsiveness
SmABCC14	ACGTG	966	971	ABRE	cis-acting element involved in the abscisic acid responsiveness
SmABCC14	CACGTG	1371	1377	ABRE	cis-acting element involved in the abscisic acid responsiveness
SmABCC14	ACGTG	1372	1377	ABRE	cis-acting element involved in the abscisic acid responsiveness
SmABCC15	GACACGTGGC	1119	1128	ABRE	cis-acting element involved in the abscisic acid responsiveness
SmABCC15	ACGTG	1558	1563	ABRE	cis-acting element involved in the abscisic acid responsiveness
SmABCC17	CGTACGTGCA	919	929	ABRE	cis-acting element involved in the abscisic acid responsiveness
SmABCC17	ACGTG	922	927	ABRE	cis-acting element involved in the abscisic acid responsiveness
SmABCC17	ACGTG	1949	1954	ABRE	cis-acting element involved in the abscisic acid responsiveness
SmABCC2	ACGTG	375	380	ABRE	cis-acting element involved in the abscisic acid responsiveness
SmABCC2	ACGTG	676	681	ABRE	cis-acting element involved in the abscisic acid responsiveness
SmABCC20	ACGTG	1	6	ABRE	cis-acting element involved in the abscisic acid responsiveness
SmABCC20	ACGTG	1046	1051	ABRE	cis-acting element involved in the abscisic acid responsiveness
SmABCC21	CGTACGTGCA	158	168	ABRE	cis-acting element involved in the abscisic acid responsiveness
SmABCC21	ACGTG	161	166	ABRE	cis-acting element involved in the abscisic acid responsiveness
SmABCC21	ACGTG	1969	1974	ABRE	cis-acting element involved in the abscisic acid responsiveness
SmABCC22	ACGTG	431	436	ABRE	cis-acting element involved in the abscisic acid responsiveness
SmABCC24	ACGTG	492	497	ABRE	cis-acting element involved in the abscisic acid responsiveness
SmABCC26	ACGTG	311	316	ABRE	cis-acting element involved in the abscisic acid responsiveness
SmABCC26	CACGTG	1232	1238	ABRE	cis-acting element involved in the abscisic acid responsiveness
SmABCC26	ACGTG	1233	1238	ABRE	cis-acting element involved in the abscisic acid responsiveness
SmABCC26	ACGTG	1753	1758	ABRE	cis-acting element involved in the abscisic acid responsiveness
SmABCC26	ACGTG	1840	1845	ABRE	cis-acting element involved in the abscisic acid responsiveness
SmABCC27	ACGTG	289	294	ABRE	cis-acting element involved in the abscisic acid responsiveness
SmABCC27	ACGTG	1112	1117	ABRE	cis-acting element involved in the abscisic acid responsiveness
SmABCC28	ACGTG	189	194	ABRE	cis-acting element involved in the abscisic acid responsiveness
SmABCC3	ACGTG	259	264	ABRE	cis-acting element involved in the abscisic acid responsiveness
SmABCC5	TACGGTC	1120	1127	ABRE	cis-acting element involved in the abscisic acid responsiveness
SmABCC6	TACGTGTC	1353	1361	ABRE	cis-acting element involved in the abscisic acid responsiveness
SmABCC6	ACGTG	1355	1360	ABRE	cis-acting element involved in the abscisic acid responsiveness
SmABCC6	CACGTG	1793	1799	ABRE	cis-acting element involved in the abscisic acid responsiveness
SmABCC6	ACGTG	1794	1799	ABRE	cis-acting element involved in the abscisic acid responsiveness
SmABCC7	ACGTG	1555	1560	ABRE	cis-acting element involved in the abscisic acid responsiveness
SmABCC9	CACGTG	1519	1525	ABRE	cis-acting element involved in the abscisic acid responsiveness
SmABCC9	ACGTG	1520	1525	ABRE	cis-acting element involved in the abscisic acid responsiveness
SmABCD1	CGCACGTGTC	1484	1493	ABRE	cis-acting element involved in the abscisic acid responsiveness
SmABCD1	ACGTG	1486	1491	ABRE	cis-acting element involved in the abscisic acid responsiveness
SmABCE1	CACGTG	1536	1542	ABRE	cis-acting element involved in the abscisic acid responsiveness
SmABCE1	ACGTG	1537	1542	ABRE	cis-acting element involved in the abscisic acid responsiveness
SmABCE2	ACGTG	699	704	ABRE	cis-acting element involved in the abscisic acid responsiveness
SmABCE2	ACGTG	949	954	ABRE	cis-acting element involved in the abscisic acid responsiveness
SmABCE2	ACGTG	1472	1477	ABRE	cis-acting element involved in the abscisic acid responsiveness
SmABCE3	ACGTG	1118	1123	ABRE	cis-acting element involved in the abscisic acid responsiveness
SmABCE3	ACGTG	1132	1137	ABRE	cis-acting element involved in the abscisic acid responsiveness
SmABCE3	ACGTG	1252	1257	ABRE	cis-acting element involved in the abscisic acid responsiveness
SmABCF2	ACGTG	219	224	ABRE	cis-acting element involved in the abscisic acid responsiveness
SmABCF2	ACGTG	1856	1861	ABRE	cis-acting element involved in the abscisic acid responsiveness
SmABCF3	ACGTG	24	29	ABRE	cis-acting element involved in the abscisic acid responsiveness
SmABCF3	CACGTG	1726	1732	ABRE	cis-acting element involved in the abscisic acid responsiveness
SmABCF3	ACGTG	1727	1732	ABRE	cis-acting element involved in the abscisic acid responsiveness
SmABCF4	ACGTG	608	613	ABRE	cis-acting element involved in the abscisic acid responsiveness
SmABCF5	CGCACGTGTC	300	309	ABRE	cis-acting element involved in the abscisic acid responsiveness
SmABCF5	CACGTG	302	308	ABRE	cis-acting element involved in the abscisic acid responsiveness
SmABCF5	ACGTG	303	308	ABRE	cis-acting element involved in the abscisic acid responsiveness
SmABCF5	ACGTG	464	469	ABRE	cis-acting element involved in the abscisic acid responsiveness
SmABCF5	AACCCGG	1919	1926	ABRE	cis-acting element involved in the abscisic acid responsiveness
SmABCF6	GACACGTGGC	989	998	ABRE	cis-acting element involved in the abscisic acid responsiveness
SmABCF6	CACGTG	991	997	ABRE	cis-acting element involved in the abscisic acid responsiveness
SmABCF6	ACGTG	992	997	ABRE	cis-acting element involved in the abscisic acid responsiveness
SmABCF7	ACGTG	439	444	ABRE	cis-acting element involved in the abscisic acid responsiveness
SmABCF7	ACGTG	1604	1609	ABRE	cis-acting element involved in the abscisic acid responsiveness
SmABCF8	ACGTG	1058	1063	ABRE	cis-acting element involved in the abscisic acid responsiveness
SmABCF8	GACACGTGGC	1798	1807	ABRE	cis-acting element involved in the abscisic acid responsiveness
SmABCF8	CACGTG	1800	1806	ABRE	cis-acting element involved in the abscisic acid responsiveness
SmABCF8	ACGTG	1801	1806	ABRE	cis-acting element involved in the abscisic acid responsiveness
SmABCA11	CTAACGTATT	704	713	ACE	cis-acting element involved in light responsiveness
SmABCA13	CTAACGTATT	849	858	ACE	cis-acting element involved in light responsiveness
SmABCA21	GACACGTATG	1851	1860	ACE	cis-acting element involved in light responsiveness
SmABCB10	CTAACGTATT	790	799	ACE	cis-acting element involved in light responsiveness
SmABCB18	CTAACGTATT	1925	1934	ACE	cis-acting element involved in light responsiveness
SmABCB19	CTAACGTATT	1549	1558	ACE	cis-acting element involved in light responsiveness
SmABCB20	CTAACGTATT	925	934	ACE	cis-acting element involved in light responsiveness
SmABCB31	GACACGTATG	1312	1321	ACE	cis-acting element involved in light responsiveness
SmABCB32	CTAACGTATT	933	942	ACE	cis-acting element involved in light responsiveness
SmABCB34	GACACGTATG	949	958	ACE	cis-acting element involved in light responsiveness
SmABCB5	CTAACGTATT	1259	1268	ACE	cis-acting element involved in light responsiveness
SmABCC12	GACACGTATG	702	711	ACE	cis-acting element involved in light responsiveness
SmABCC23	GACACGTATG	130	139	ACE	cis-acting element involved in light responsiveness
SmABCC24	CTAACGTATT	898	907	ACE	cis-acting element involved in light responsiveness
SmABCC9	GACACGTATG	1891	1900	ACE	cis-acting element involved in light responsiveness
SmABCA1	(T/C)C(T/C)(C/T)ACC(T/C)ACC	1046	1054.5	AC-I
SmABCB12	(T/C)C(T/C)(C/T)ACC(T/C)ACC	822	830.5	AC-I
SmABCB37	GCTTACCTACCA	1798	1809	AC-I
SmABCB39	(T/C)C(T/C)(C/T)ACC(T/C)ACC	589	598	AC-I
SmABCA1	CCACCAACCCCC	1048	1059	AC-II	Devolepment related elements
SmABCB39	CCACCAACCCCC	591	602	AC-II
SmABCB6	CCACCAACCCCC	40	51	AC-II
SmABCC20	TCACCAACCCCC	1153	1164	AC-II
SmABCF3	ACTCATCCT	252	261	ACTCATCCT sequence
SmABCA11	AGAAACAA	432	440	AE-box	part of a module for light response
SmABCA12	AGAAACAA	417	425	AE-box	part of a module for light response
SmABCA16	AGAAACAA	795	803	AE-box	part of a module for light response
SmABCA20	AGAAACTT	231	239	AE-box	part of a module for light response
SmABCA20	AGAAACAA	620	628	AE-box	part of a module for light response
SmABCA20	AGAAACTT	970	978	AE-box	part of a module for light response
SmABCA22	AGAAACAA	408	416	AE-box	part of a module for light response
SmABCA23	AGAAACAA	679	687	AE-box	part of a module for light response
SmABCA23	AGAAACAA	1743	1751	AE-box	part of a module for light response
SmABCA27	AGAAACTT	1131	1139	AE-box	part of a module for light response
SmABCA28	AGAAACAA	963	971	AE-box	part of a module for light response
SmABCA29	AGAAACAA	1584	1592	AE-box	part of a module for light response
SmABCA3	AGAAACTT	1536	1544	AE-box	part of a module for light response
SmABCA30	AGAAACAA	1800	1808	AE-box	part of a module for light response
SmABCA5	AGAAACTT	383	391	AE-box	part of a module for light response
SmABCA5	AGAAACTT	1016	1024	AE-box	part of a module for light response
SmABCA9	AGAAACAA	222	230	AE-box	part of a module for light response
SmABCB11	AGAAACAA	821	829	AE-box	part of a module for light response
SmABCB12	AGAAACAA	1236	1244	AE-box	part of a module for light response
SmABCB15	AGAAACTT	82	90	AE-box	part of a module for light response
SmABCB19	AGAAACAA	859	867	AE-box	part of a module for light response
SmABCB2	AGAAACAA	550	558	AE-box	part of a module for light response
SmABCB21	AGAAACAA	178	186	AE-box	part of a module for light response
SmABCB24	AGAAACAA	1290	1298	AE-box	part of a module for light response
SmABCB25	AGAAACTT	1073	1081	AE-box	part of a module for light response
SmABCB28	AGAAACAA	230	238	AE-box	part of a module for light response
SmABCB31	AGAAACAA	1633	1641	AE-box	part of a module for light response
SmABCB32	AGAAACAA	1104	1112	AE-box	part of a module for light response
SmABCB32	AGAAACAA	1848	1856	AE-box	part of a module for light response
SmABCB33	AGAAACTT	1241	1249	AE-box	part of a module for light response
SmABCB38	AGAAACAA	269	277	AE-box	part of a module for light response
SmABCB38	AGAAACTT	1798	1806	AE-box	part of a module for light response
SmABCB5	AGAAACAA	1958	1966	AE-box	part of a module for light response
SmABCB6	AGAAACAA	220	228	AE-box	part of a module for light response
SmABCB7	AGAAACTT	661	669	AE-box	part of a module for light response
SmABCB7	AGAAACTT	696	704	AE-box	part of a module for light response
SmABCB7	AGAAACAA	1965	1973	AE-box	part of a module for light response
SmABCB8	AGAAACAA	327	335	AE-box	part of a module for light response
SmABCC1	AGAAACTT	867	875	AE-box	part of a module for light response
SmABCC10	AGAAACAA	1601	1609	AE-box	part of a module for light response
SmABCC10	AGAAACAA	1613	1621	AE-box	part of a module for light response
SmABCC10	AGAAACTT	1686	1694	AE-box	part of a module for light response
SmABCC13	AGAAACTT	300	308	AE-box	part of a module for light response
SmABCC16	AGAAACTT	212	220	AE-box	part of a module for light response
SmABCC16	AGAAACTT	1382	1390	AE-box	part of a module for light response
SmABCC16	AGAAACAA	1491	1499	AE-box	part of a module for light response
SmABCC16	AGAAACTT	1638	1646	AE-box	part of a module for light response
SmABCC17	AGAAACAA	1766	1774	AE-box	part of a module for light response
SmABCC18	AGAAACTT	310	318	AE-box	part of a module for light response
SmABCC18	AGAAACAA	419	427	AE-box	part of a module for light response
SmABCC18	AGAAACTT	566	574	AE-box	part of a module for light response
SmABCC19	AGAAACTT	700	708	AE-box	part of a module for light response
SmABCC19	AGAAACAA	809	817	AE-box	part of a module for light response
SmABCC19	AGAAACTT	956	964	AE-box	part of a module for light response
SmABCC2	AGAAACTT	840	848	AE-box	part of a module for light response
SmABCC20	AGAAACAA	852	860	AE-box	part of a module for light response
SmABCC20	AGAAACTT	1463	1471	AE-box	part of a module for light response
SmABCC21	AGAAACAA	449	457	AE-box	part of a module for light response
SmABCC24	AGAAACAA	431	439	AE-box	part of a module for light response
SmABCC5	AGAAACTT	1619	1627	AE-box	part of a module for light response
SmABCC7	AGAAACTT	161	169	AE-box	part of a module for light response
SmABCC8	AGAAACAA	175	183	AE-box	part of a module for light response
SmABCF1	AGAAACAA	272	280	AE-box	part of a module for light response
SmABCF3	AGAAACAA	1930	1938	AE-box	part of a module for light response
SmABCF6	AGAAACTT	1942	1950	AE-box	part of a module for light response
SmABCA1	AAACCA	462	468	ARE	cis-acting regulatory element essential for the anaerobic induction
SmABCA10	AAACCA	204	210	ARE	cis-acting regulatory element essential for the anaerobic induction
SmABCA10	AAACCA	377	383	ARE	cis-acting regulatory element essential for the anaerobic induction
SmABCA10	AAACCA	462	468	ARE	cis-acting regulatory element essential for the anaerobic induction
SmABCA10	AAACCA	563	569	ARE	cis-acting regulatory element essential for the anaerobic induction
SmABCA13	AAACCA	1891	1897	ARE	cis-acting regulatory element essential for the anaerobic induction
SmABCA15	AAACCA	111	117	ARE	cis-acting regulatory element essential for the anaerobic induction
SmABCA16	AAACCA	240	246	ARE	cis-acting regulatory element essential for the anaerobic induction
SmABCA16	AAACCA	952	958	ARE	cis-acting regulatory element essential for the anaerobic induction
SmABCA18	AAACCA	484	490	ARE	cis-acting regulatory element essential for the anaerobic induction
SmABCA18	AAACCA	930	936	ARE	cis-acting regulatory element essential for the anaerobic induction
SmABCA18	AAACCA	1471	1477	ARE	cis-acting regulatory element essential for the anaerobic induction
SmABCA19	AAACCA	504	510	ARE	cis-acting regulatory element essential for the anaerobic induction
SmABCA19	AAACCA	942	948	ARE	cis-acting regulatory element essential for the anaerobic induction
SmABCA19	AAACCA	1390	1396	ARE	cis-acting regulatory element essential for the anaerobic induction
SmABCA19	AAACCA	1747	1753	ARE	cis-acting regulatory element essential for the anaerobic induction
SmABCA19	AAACCA	1954	1960	ARE	cis-acting regulatory element essential for the anaerobic induction
SmABCA20	AAACCA	779	785	ARE	cis-acting regulatory element essential for the anaerobic induction
SmABCA20	AAACCA	1054	1060	ARE	cis-acting regulatory element essential for the anaerobic induction
SmABCA20	AAACCA	1382	1388	ARE	cis-acting regulatory element essential for the anaerobic induction
SmABCA22	AAACCA	371	377	ARE	cis-acting regulatory element essential for the anaerobic induction
SmABCA22	AAACCA	682	688	ARE	cis-acting regulatory element essential for the anaerobic induction
SmABCA22	AAACCA	1181	1187	ARE	cis-acting regulatory element essential for the anaerobic induction
SmABCA22	AAACCA	1366	1372	ARE	cis-acting regulatory element essential for the anaerobic induction
SmABCA22	AAACCA	1496	1502	ARE	cis-acting regulatory element essential for the anaerobic induction
SmABCA22	AAACCA	1534	1540	ARE	cis-acting regulatory element essential for the anaerobic induction
SmABCA22	AAACCA	1884	1890	ARE	cis-acting regulatory element essential for the anaerobic induction
SmABCA23	AAACCA	821	827	ARE	cis-acting regulatory element essential for the anaerobic induction
SmABCA24	AAACCA	328	334	ARE	cis-acting regulatory element essential for the anaerobic induction
SmABCA25	AAACCA	1456	1462	ARE	cis-acting regulatory element essential for the anaerobic induction
SmABCA26	AAACCA	600	606	ARE	cis-acting regulatory element essential for the anaerobic induction
SmABCA26	AAACCA	732	738	ARE	cis-acting regulatory element essential for the anaerobic induction
SmABCA28	AAACCA	58	64	ARE	cis-acting regulatory element essential for the anaerobic induction
SmABCA28	AAACCA	1139	1145	ARE	cis-acting regulatory element essential for the anaerobic induction
SmABCA29	AAACCA	204	210	ARE	cis-acting regulatory element essential for the anaerobic induction
SmABCA29	AAACCA	302	308	ARE	cis-acting regulatory element essential for the anaerobic induction
SmABCA29	AAACCA	675	681	ARE	cis-acting regulatory element essential for the anaerobic induction
SmABCA29	AAACCA	1731	1737	ARE	cis-acting regulatory element essential for the anaerobic induction
SmABCA3	AAACCA	1591	1597	ARE	cis-acting regulatory element essential for the anaerobic induction
SmABCA30	AAACCA	237	243	ARE	cis-acting regulatory element essential for the anaerobic induction
SmABCA30	AAACCA	849	855	ARE	cis-acting regulatory element essential for the anaerobic induction
SmABCA31	AAACCA	1010	1016	ARE	cis-acting regulatory element essential for the anaerobic induction
SmABCA32	AAACCA	2	8	ARE	cis-acting regulatory element essential for the anaerobic induction
SmABCA4	AAACCA	519	525	ARE	cis-acting regulatory element essential for the anaerobic induction
SmABCA4	AAACCA	1790	1796	ARE	cis-acting regulatory element essential for the anaerobic induction
SmABCA4	AAACCA	1795	1801	ARE	cis-acting regulatory element essential for the anaerobic induction
SmABCA4	AAACCA	1835	1841	ARE	cis-acting regulatory element essential for the anaerobic induction
SmABCA4	AAACCA	1886	1892	ARE	cis-acting regulatory element essential for the anaerobic induction
SmABCA4	AAACCA	1891	1897	ARE	cis-acting regulatory element essential for the anaerobic induction
SmABCA5	AAACCA	1180	1186	ARE	cis-acting regulatory element essential for the anaerobic induction
SmABCA6	AAACCA	520	526	ARE	cis-acting regulatory element essential for the anaerobic induction
SmABCA6	AAACCA	1856	1862	ARE	cis-acting regulatory element essential for the anaerobic induction
SmABCA9	AAACCA	847	853	ARE	cis-acting regulatory element essential for the anaerobic induction
SmABCA9	AAACCA	909	915	ARE	cis-acting regulatory element essential for the anaerobic induction
SmABCA9	AAACCA	952	958	ARE	cis-acting regulatory element essential for the anaerobic induction
SmABCA9	AAACCA	1564	1570	ARE	cis-acting regulatory element essential for the anaerobic induction
SmABCB1	AAACCA	651	657	ARE	cis-acting regulatory element essential for the anaerobic induction
SmABCB1	AAACCA	1832	1838	ARE	cis-acting regulatory element essential for the anaerobic induction
SmABCB1	AAACCA	1837	1843	ARE	cis-acting regulatory element essential for the anaerobic induction
SmABCB1	AAACCA	1872	1878	ARE	cis-acting regulatory element essential for the anaerobic induction
SmABCB1	AAACCA	1877	1883	ARE	cis-acting regulatory element essential for the anaerobic induction
SmABCB1	AAACCA	1934	1940	ARE	cis-acting regulatory element essential for the anaerobic induction
SmABCB1	AAACCA	1939	1945	ARE	cis-acting regulatory element essential for the anaerobic induction
SmABCB11	AAACCA	1794	1800	ARE	cis-acting regulatory element essential for the anaerobic induction
SmABCB13	AAACCA	854	860	ARE	cis-acting regulatory element essential for the anaerobic induction
SmABCB14	AAACCA	1968	1974	ARE	cis-acting regulatory element essential for the anaerobic induction
SmABCB15	AAACCA	333	339	ARE	cis-acting regulatory element essential for the anaerobic induction
SmABCB15	AAACCA	437	443	ARE	cis-acting regulatory element essential for the anaerobic induction
SmABCB15	AAACCA	1373	1379	ARE	cis-acting regulatory element essential for the anaerobic induction
SmABCB15	AAACCA	1378	1384	ARE	cis-acting regulatory element essential for the anaerobic induction
SmABCB15	AAACCA	1413	1419	ARE	cis-acting regulatory element essential for the anaerobic induction
SmABCB15	AAACCA	1418	1424	ARE	cis-acting regulatory element essential for the anaerobic induction
SmABCB15	AAACCA	1474	1480	ARE	cis-acting regulatory element essential for the anaerobic induction
SmABCB17	AAACCA	171	177	ARE	cis-acting regulatory element essential for the anaerobic induction
SmABCB17	AAACCA	473	479	ARE	cis-acting regulatory element essential for the anaerobic induction
SmABCB2	AAACCA	844	850	ARE	cis-acting regulatory element essential for the anaerobic induction
SmABCB2	AAACCA	943	949	ARE	cis-acting regulatory element essential for the anaerobic induction
SmABCB20	AAACCA	1708	1714	ARE	cis-acting regulatory element essential for the anaerobic induction
SmABCB21	AAACCA	135	141	ARE	cis-acting regulatory element essential for the anaerobic induction
SmABCB22	AAACCA	1467	1473	ARE	cis-acting regulatory element essential for the anaerobic induction
SmABCB22	AAACCA	1850	1856	ARE	cis-acting regulatory element essential for the anaerobic induction
SmABCB23	AAACCA	116	122	ARE	cis-acting regulatory element essential for the anaerobic induction
SmABCB23	AAACCA	973	979	ARE	cis-acting regulatory element essential for the anaerobic induction
SmABCB24	AAACCA	679	685	ARE	cis-acting regulatory element essential for the anaerobic induction
SmABCB24	AAACCA	1583	1589	ARE	cis-acting regulatory element essential for the anaerobic induction
SmABCB24	AAACCA	1618	1624	ARE	cis-acting regulatory element essential for the anaerobic induction
SmABCB24	AAACCA	1623	1629	ARE	cis-acting regulatory element essential for the anaerobic induction
SmABCB24	AAACCA	1679	1685	ARE	cis-acting regulatory element essential for the anaerobic induction
SmABCB24	AAACCA	1684	1690	ARE	cis-acting regulatory element essential for the anaerobic induction
SmABCB25	AAACCA	685	691	ARE	cis-acting regulatory element essential for the anaerobic induction
SmABCB25	AAACCA	1807	1813	ARE	cis-acting regulatory element essential for the anaerobic induction
SmABCB26	AAACCA	1104	1110	ARE	cis-acting regulatory element essential for the anaerobic induction
SmABCB26	AAACCA	1421	1427	ARE	cis-acting regulatory element essential for the anaerobic induction
SmABCB26	AAACCA	1426	1432	ARE	cis-acting regulatory element essential for the anaerobic induction
SmABCB26	AAACCA	1461	1467	ARE	cis-acting regulatory element essential for the anaerobic induction
SmABCB26	AAACCA	1466	1472	ARE	cis-acting regulatory element essential for the anaerobic induction
SmABCB26	AAACCA	1522	1528	ARE	cis-acting regulatory element essential for the anaerobic induction
SmABCB26	AAACCA	1527	1533	ARE	cis-acting regulatory element essential for the anaerobic induction
SmABCB26	AAACCA	1532	1538	ARE	cis-acting regulatory element essential for the anaerobic induction
SmABCB27	AAACCA	323	329	ARE	cis-acting regulatory element essential for the anaerobic induction
SmABCB27	AAACCA	1614	1620	ARE	cis-acting regulatory element essential for the anaerobic induction
SmABCB28	AAACCA	464	470	ARE	cis-acting regulatory element essential for the anaerobic induction
SmABCB28	AAACCA	718	724	ARE	cis-acting regulatory element essential for the anaerobic induction
SmABCB29	AAACCA	576	582	ARE	cis-acting regulatory element essential for the anaerobic induction
SmABCB29	AAACCA	885	891	ARE	cis-acting regulatory element essential for the anaerobic induction
SmABCB29	AAACCA	1047	1053	ARE	cis-acting regulatory element essential for the anaerobic induction
SmABCB29	AAACCA	1098	1104	ARE	cis-acting regulatory element essential for the anaerobic induction
SmABCB29	AAACCA	1271	1277	ARE	cis-acting regulatory element essential for the anaerobic induction
SmABCB29	AAACCA	1421	1427	ARE	cis-acting regulatory element essential for the anaerobic induction
SmABCB29	AAACCA	1455	1461	ARE	cis-acting regulatory element essential for the anaerobic induction
SmABCB3	AAACCA	325	331	ARE	cis-acting regulatory element essential for the anaerobic induction
SmABCB3	AAACCA	1812	1818	ARE	cis-acting regulatory element essential for the anaerobic induction
SmABCB3	AAACCA	1877	1883	ARE	cis-acting regulatory element essential for the anaerobic induction
SmABCB30	AAACCA	1232	1238	ARE	cis-acting regulatory element essential for the anaerobic induction
SmABCB30	AAACCA	1986	1992	ARE	cis-acting regulatory element essential for the anaerobic induction
SmABCB31	AAACCA	462	468	ARE	cis-acting regulatory element essential for the anaerobic induction
SmABCB31	AAACCA	987	993	ARE	cis-acting regulatory element essential for the anaerobic induction
SmABCB32	AAACCA	97	103	ARE	cis-acting regulatory element essential for the anaerobic induction
SmABCB32	AAACCA	554	560	ARE	cis-acting regulatory element essential for the anaerobic induction
SmABCB34	AAACCA	1734	1740	ARE	cis-acting regulatory element essential for the anaerobic induction
SmABCB35	AAACCA	399	405	ARE	cis-acting regulatory element essential for the anaerobic induction
SmABCB35	AAACCA	1705	1711	ARE	cis-acting regulatory element essential for the anaerobic induction
SmABCB35	AAACCA	1749	1755	ARE	cis-acting regulatory element essential for the anaerobic induction
SmABCB35	AAACCA	1805	1811	ARE	cis-acting regulatory element essential for the anaerobic induction
SmABCB35	AAACCA	1810	1816	ARE	cis-acting regulatory element essential for the anaerobic induction
SmABCB36	AAACCA	744	750	ARE	cis-acting regulatory element essential for the anaerobic induction
SmABCB36	AAACCA	1092	1098	ARE	cis-acting regulatory element essential for the anaerobic induction
SmABCB37	AAACCA	144	150	ARE	cis-acting regulatory element essential for the anaerobic induction
SmABCB37	AAACCA	492	498	ARE	cis-acting regulatory element essential for the anaerobic induction
SmABCB37	AAACCA	1896	1902	ARE	cis-acting regulatory element essential for the anaerobic induction
SmABCB38	AAACCA	455	461	ARE	cis-acting regulatory element essential for the anaerobic induction
SmABCB38	AAACCA	878	884	ARE	cis-acting regulatory element essential for the anaerobic induction
SmABCB38	AAACCA	883	889	ARE	cis-acting regulatory element essential for the anaerobic induction
SmABCB38	AAACCA	888	894	ARE	cis-acting regulatory element essential for the anaerobic induction
SmABCB38	AAACCA	921	927	ARE	cis-acting regulatory element essential for the anaerobic induction
SmABCB38	AAACCA	926	932	ARE	cis-acting regulatory element essential for the anaerobic induction
SmABCB38	AAACCA	938	944	ARE	cis-acting regulatory element essential for the anaerobic induction
SmABCB38	AAACCA	1399	1405	ARE	cis-acting regulatory element essential for the anaerobic induction
SmABCB39	AAACCA	1049	1055	ARE	cis-acting regulatory element essential for the anaerobic induction
SmABCB39	AAACCA	1233	1239	ARE	cis-acting regulatory element essential for the anaerobic induction
SmABCB39	AAACCA	1358	1364	ARE	cis-acting regulatory element essential for the anaerobic induction
SmABCB39	AAACCA	1705	1711	ARE	cis-acting regulatory element essential for the anaerobic induction
SmABCB39	AAACCA	1710	1716	ARE	cis-acting regulatory element essential for the anaerobic induction
SmABCB39	AAACCA	1745	1751	ARE	cis-acting regulatory element essential for the anaerobic induction
SmABCB39	AAACCA	1750	1756	ARE	cis-acting regulatory element essential for the anaerobic induction
SmABCB39	AAACCA	1806	1812	ARE	cis-acting regulatory element essential for the anaerobic induction
SmABCB4	AAACCA	771	777	ARE	cis-acting regulatory element essential for the anaerobic induction
SmABCB4	AAACCA	929	935	ARE	cis-acting regulatory element essential for the anaerobic induction
SmABCB40	AAACCA	241	247	ARE	cis-acting regulatory element essential for the anaerobic induction
SmABCB40	AAACCA	312	318	ARE	cis-acting regulatory element essential for the anaerobic induction
SmABCB40	AAACCA	1733	1739	ARE	cis-acting regulatory element essential for the anaerobic induction
SmABCB5	AAACCA	894	900	ARE	cis-acting regulatory element essential for the anaerobic induction
SmABCB5	AAACCA	899	905	ARE	cis-acting regulatory element essential for the anaerobic induction
SmABCB5	AAACCA	1299	1305	ARE	cis-acting regulatory element essential for the anaerobic induction
SmABCB5	AAACCA	1329	1335	ARE	cis-acting regulatory element essential for the anaerobic induction
SmABCB7	AAACCA	1605	1611	ARE	cis-acting regulatory element essential for the anaerobic induction
SmABCB7	AAACCA	1705	1711	ARE	cis-acting regulatory element essential for the anaerobic induction
SmABCB8	AAACCA	88	94	ARE	cis-acting regulatory element essential for the anaerobic induction
SmABCB9	AAACCA	1439	1445	ARE	cis-acting regulatory element essential for the anaerobic induction
SmABCC1	AAACCA	1139	1145	ARE	cis-acting regulatory element essential for the anaerobic induction
SmABCC10	AAACCA	7	13	ARE	cis-acting regulatory element essential for the anaerobic induction
SmABCC10	AAACCA	65	71	ARE	cis-acting regulatory element essential for the anaerobic induction
SmABCC10	AAACCA	1521	1527	ARE	cis-acting regulatory element essential for the anaerobic induction
SmABCC11	AAACCA	1065	1071	ARE	cis-acting regulatory element essential for the anaerobic induction
SmABCC11	AAACCA	1113	1119	ARE	cis-acting regulatory element essential for the anaerobic induction
SmABCC11	AAACCA	1358	1364	ARE	cis-acting regulatory element essential for the anaerobic induction
SmABCC11	AAACCA	1642	1648	ARE	cis-acting regulatory element essential for the anaerobic induction
SmABCC12	AAACCA	1955	1961	ARE	cis-acting regulatory element essential for the anaerobic induction
SmABCC14	AAACCA	1594	1600	ARE	cis-acting regulatory element essential for the anaerobic induction
SmABCC15	AAACCA	104	110	ARE	cis-acting regulatory element essential for the anaerobic induction
SmABCC15	AAACCA	832	838	ARE	cis-acting regulatory element essential for the anaerobic induction
SmABCC15	AAACCA	1381	1387	ARE	cis-acting regulatory element essential for the anaerobic induction
SmABCC16	AAACCA	1632	1638	ARE	cis-acting regulatory element essential for the anaerobic induction
SmABCC17	AAACCA	587	593	ARE	cis-acting regulatory element essential for the anaerobic induction
SmABCC17	AAACCA	1880	1886	ARE	cis-acting regulatory element essential for the anaerobic induction
SmABCC18	AAACCA	560	566	ARE	cis-acting regulatory element essential for the anaerobic induction
SmABCC18	AAACCA	1898	1904	ARE	cis-acting regulatory element essential for the anaerobic induction
SmABCC19	AAACCA	950	956	ARE	cis-acting regulatory element essential for the anaerobic induction
SmABCC20	AAACCA	977	983	ARE	cis-acting regulatory element essential for the anaerobic induction
SmABCC21	AAACCA	1549	1555	ARE	cis-acting regulatory element essential for the anaerobic induction
SmABCC21	AAACCA	1902	1908	ARE	cis-acting regulatory element essential for the anaerobic induction
SmABCC22	AAACCA	739	745	ARE	cis-acting regulatory element essential for the anaerobic induction
SmABCC23	AAACCA	1444	1450	ARE	cis-acting regulatory element essential for the anaerobic induction
SmABCC24	AAACCA	321	327	ARE	cis-acting regulatory element essential for the anaerobic induction
SmABCC24	AAACCA	521	527	ARE	cis-acting regulatory element essential for the anaerobic induction
SmABCC25	AAACCA	1354	1360	ARE	cis-acting regulatory element essential for the anaerobic induction
SmABCC25	AAACCA	1576	1582	ARE	cis-acting regulatory element essential for the anaerobic induction
SmABCC25	AAACCA	1824	1830	ARE	cis-acting regulatory element essential for the anaerobic induction
SmABCC27	AAACCA	1893	1899	ARE	cis-acting regulatory element essential for the anaerobic induction
SmABCC28	AAACCA	444	450	ARE	cis-acting regulatory element essential for the anaerobic induction
SmABCC28	AAACCA	461	467	ARE	cis-acting regulatory element essential for the anaerobic induction
SmABCC28	AAACCA	913	919	ARE	cis-acting regulatory element essential for the anaerobic induction
SmABCC4	AAACCA	1837	1843	ARE	cis-acting regulatory element essential for the anaerobic induction
SmABCC5	AAACCA	767	773	ARE	cis-acting regulatory element essential for the anaerobic induction
SmABCC6	AAACCA	730	736	ARE	cis-acting regulatory element essential for the anaerobic induction
SmABCC7	AAACCA	1877	1883	ARE	cis-acting regulatory element essential for the anaerobic induction
SmABCC8	AAACCA	1612	1618	ARE	cis-acting regulatory element essential for the anaerobic induction
SmABCD1	AAACCA	627	633	ARE	cis-acting regulatory element essential for the anaerobic induction
SmABCD1	AAACCA	1228	1234	ARE	cis-acting regulatory element essential for the anaerobic induction
SmABCD1	AAACCA	1808	1814	ARE	cis-acting regulatory element essential for the anaerobic induction
SmABCD1	AAACCA	1976	1982	ARE	cis-acting regulatory element essential for the anaerobic induction
SmABCE2	AAACCA	32	38	ARE	cis-acting regulatory element essential for the anaerobic induction
SmABCE2	AAACCA	59	65	ARE	cis-acting regulatory element essential for the anaerobic induction
SmABCE3	AAACCA	1043	1049	ARE	cis-acting regulatory element essential for the anaerobic induction
SmABCF1	AAACCA	456	462	ARE	cis-acting regulatory element essential for the anaerobic induction
SmABCF1	AAACCA	503	509	ARE	cis-acting regulatory element essential for the anaerobic induction
SmABCF1	AAACCA	1438	1444	ARE	cis-acting regulatory element essential for the anaerobic induction
SmABCF2	AAACCA	786	792	ARE	cis-acting regulatory element essential for the anaerobic induction
SmABCF2	AAACCA	1812	1818	ARE	cis-acting regulatory element essential for the anaerobic induction
SmABCF3	AAACCA	1424	1430	ARE	cis-acting regulatory element essential for the anaerobic induction
SmABCF3	AAACCA	1948	1954	ARE	cis-acting regulatory element essential for the anaerobic induction
SmABCF4	AAACCA	1	7	ARE	cis-acting regulatory element essential for the anaerobic induction
SmABCF4	AAACCA	1340	1346	ARE	cis-acting regulatory element essential for the anaerobic induction
SmABCF5	AAACCA	102	108	ARE	cis-acting regulatory element essential for the anaerobic induction
SmABCF5	AAACCA	118	124	ARE	cis-acting regulatory element essential for the anaerobic induction
SmABCF5	AAACCA	1147	1153	ARE	cis-acting regulatory element essential for the anaerobic induction
SmABCF6	AAACCA	200	206	ARE	cis-acting regulatory element essential for the anaerobic induction
SmABCF6	AAACCA	1148	1154	ARE	cis-acting regulatory element essential for the anaerobic induction
SmABCF6	AAACCA	1822	1828	ARE	cis-acting regulatory element essential for the anaerobic induction
SmABCF8	AAACCA	45	51	ARE	cis-acting regulatory element essential for the anaerobic induction
SmABCF8	AAACCA	440	446	ARE	cis-acting regulatory element essential for the anaerobic induction
SmABCF8	AAACCA	925	931	ARE	cis-acting regulatory element essential for the anaerobic induction
SmABCF8	AAACCA	930	936	ARE	cis-acting regulatory element essential for the anaerobic induction
SmABCF8	AAACCA	935	941	ARE	cis-acting regulatory element essential for the anaerobic induction
SmABCF8	AAACCA	964	970	ARE	cis-acting regulatory element essential for the anaerobic induction
SmABCF8	AAACCA	1713	1719	ARE	cis-acting regulatory element essential for the anaerobic induction
SmABCA1	TATATA	1380	1386	AT~TATA-box
SmABCA10	TATATA	28	34	AT~TATA-box
SmABCA10	TATATA	729	735	AT~TATA-box
SmABCA10	TATATA	1354	1360	AT~TATA-box
SmABCA11	TATATA	82	88	AT~TATA-box
SmABCA11	TATATA	174	180	AT~TATA-box
SmABCA11	TATATA	176	182	AT~TATA-box
SmABCA11	TATATA	178	184	AT~TATA-box
SmABCA11	TATATA	486	492	AT~TATA-box
SmABCA11	TATATA	506	512	AT~TATA-box
SmABCA11	TATATA	574	580	AT~TATA-box
SmABCA11	TATATA	636	642	AT~TATA-box
SmABCA11	TATATA	662	668	AT~TATA-box
SmABCA11	TATATA	711	717	AT~TATA-box
SmABCA11	TATATAAA	735	743	AT~TATA-box
SmABCA11	TATATA	737	743	AT~TATA-box
SmABCA11	TATATAAA	829	837	AT~TATA-box
SmABCA11	TATATA	831	837	AT~TATA-box
SmABCA11	TATATA	1052	1058	AT~TATA-box
SmABCA11	TATATA	1171	1177	AT~TATA-box
SmABCA11	TATATA	1327	1333	AT~TATA-box
SmABCA12	TATATA	1546	1552	AT~TATA-box
SmABCA12	TATATA	1548	1554	AT~TATA-box
SmABCA12	TATATA	1550	1556	AT~TATA-box
SmABCA12	TATATA	1552	1558	AT~TATA-box
SmABCA12	TATATA	1554	1560	AT~TATA-box
SmABCA13	TATATA	488	494	AT~TATA-box
SmABCA13	TATATA	1690	1696	AT~TATA-box
SmABCA13	TATATA	1692	1698	AT~TATA-box
SmABCA13	TATATA	1694	1700	AT~TATA-box
SmABCA14	TATATA	871	877	AT~TATA-box
SmABCA14	TATATA	873	879	AT~TATA-box
SmABCA14	TATATA	875	881	AT~TATA-box
SmABCA14	TATATA	877	883	AT~TATA-box
SmABCA14	TATATA	879	885	AT~TATA-box
SmABCA14	TATATA	1101	1107	AT~TATA-box
SmABCA15	TATATA	1404	1410	AT~TATA-box
SmABCA16	TATATA	343	349	AT~TATA-box
SmABCA16	TATATAAA	597	605	AT~TATA-box
SmABCA16	TATATA	599	605	AT~TATA-box
SmABCA16	TATATA	601	607	AT~TATA-box
SmABCA16	TATATA	765	771	AT~TATA-box
SmABCA16	TATATA	1688	1694	AT~TATA-box
SmABCA17	TATATAAA	100	108	AT~TATA-box
SmABCA17	TATATA	102	108	AT~TATA-box
SmABCA17	TATATAAA	143	151	AT~TATA-box
SmABCA17	TATATA	145	151	AT~TATA-box
SmABCA17	TATATA	1066	1072	AT~TATA-box
SmABCA17	TATATA	1068	1074	AT~TATA-box
SmABCA17	TATATA	1070	1076	AT~TATA-box
SmABCA18	TATATA	450	456	AT~TATA-box
SmABCA18	TATATA	921	927	AT~TATA-box
SmABCA19	TATATA	3	9	AT~TATA-box
SmABCA19	TATATAAA	592	600	AT~TATA-box
SmABCA19	TATATA	594	600	AT~TATA-box
SmABCA19	TATATA	735	741	AT~TATA-box
SmABCA19	TATATA	737	743	AT~TATA-box
SmABCA19	TATATA	763	769	AT~TATA-box
SmABCA19	TATATA	812	818	AT~TATA-box
SmABCA19	TATATA	1095	1101	AT~TATA-box
SmABCA19	TATATA	1862	1868	AT~TATA-box
SmABCA2	TATATA	84	90	AT~TATA-box
SmABCA2	TATATA	218	224	AT~TATA-box
SmABCA2	TATATAAA	1601	1609	AT~TATA-box
SmABCA2	TATATA	1603	1609	AT~TATA-box
SmABCA2	TATATA	1646	1652	AT~TATA-box
SmABCA2	TATATA	1648	1654	AT~TATA-box
SmABCA2	TATATA	1650	1656	AT~TATA-box
SmABCA2	TATATA	1652	1658	AT~TATA-box
SmABCA2	TATATA	1654	1660	AT~TATA-box
SmABCA21	TATATA	60	66	AT~TATA-box
SmABCA21	TATATA	62	68	AT~TATA-box
SmABCA21	TATATA	64	70	AT~TATA-box
SmABCA21	TATATA	66	72	AT~TATA-box
SmABCA21	TATATA	68	74	AT~TATA-box
SmABCA21	TATATA	70	76	AT~TATA-box
SmABCA21	TATATA	72	78	AT~TATA-box
SmABCA21	TATATA	74	80	AT~TATA-box
SmABCA21	TATATA	76	82	AT~TATA-box
SmABCA21	TATATA	78	84	AT~TATA-box
SmABCA21	TATATAAA	84	92	AT~TATA-box
SmABCA21	TATATA	86	92	AT~TATA-box
SmABCA21	TATATA	88	94	AT~TATA-box
SmABCA21	TATATA	90	96	AT~TATA-box
SmABCA21	TATATA	92	98	AT~TATA-box
SmABCA21	TATATA	94	100	AT~TATA-box
SmABCA21	TATATA	96	102	AT~TATA-box
SmABCA21	TATATA	98	104	AT~TATA-box
SmABCA21	TATATA	100	106	AT~TATA-box
SmABCA21	TATATA	102	108	AT~TATA-box
SmABCA21	TATATA	104	110	AT~TATA-box
SmABCA21	TATATA	106	112	AT~TATA-box
SmABCA21	TATATA	108	114	AT~TATA-box
SmABCA21	TATATA	110	116	AT~TATA-box
SmABCA21	TATATA	112	118	AT~TATA-box
SmABCA21	TATATA	114	120	AT~TATA-box
SmABCA21	TATATA	116	122	AT~TATA-box
SmABCA21	TATATA	118	124	AT~TATA-box
SmABCA21	TATATA	120	126	AT~TATA-box
SmABCA21	TATATA	122	128	AT~TATA-box
SmABCA21	TATATA	124	130	AT~TATA-box
SmABCA21	TATATA	126	132	AT~TATA-box
SmABCA21	TATATA	128	134	AT~TATA-box
SmABCA21	TATATA	130	136	AT~TATA-box
SmABCA21	TATATA	132	138	AT~TATA-box
SmABCA21	TATATA	134	140	AT~TATA-box
SmABCA21	TATATA	136	142	AT~TATA-box
SmABCA21	TATATA	363	369	AT~TATA-box
SmABCA21	TATATA	689	695	AT~TATA-box
SmABCA21	TATATA	831	837	AT~TATA-box
SmABCA21	TATATAAA	1604	1612	AT~TATA-box
SmABCA21	TATATA	1606	1612	AT~TATA-box
SmABCA22	TATATA	271	277	AT~TATA-box
SmABCA22	TATATA	425	431	AT~TATA-box
SmABCA22	TATATA	449	455	AT~TATA-box
SmABCA24	TATATA	649	655	AT~TATA-box
SmABCA24	TATATA	1346	1352	AT~TATA-box
SmABCA24	TATATA	1447	1453	AT~TATA-box
SmABCA26	TATATA	52	58	AT~TATA-box
SmABCA26	TATATA	54	60	AT~TATA-box
SmABCA26	TATATA	901	907	AT~TATA-box
SmABCA26	TATATA	1101	1107	AT~TATA-box
SmABCA26	TATATA	1131	1137	AT~TATA-box
SmABCA26	TATATA	1133	1139	AT~TATA-box
SmABCA26	TATATA	1135	1141	AT~TATA-box
SmABCA26	TATATA	1836	1842	AT~TATA-box
SmABCA27	TATATA	210	216	AT~TATA-box
SmABCA27	TATATA	297	303	AT~TATA-box
SmABCA27	TATATA	1068	1074	AT~TATA-box
SmABCA27	TATATA	1271	1277	AT~TATA-box
SmABCA27	TATATA	1660	1666	AT~TATA-box
SmABCA28	TATATA	803	809	AT~TATA-box
SmABCA29	TATATAAA	361	369	AT~TATA-box
SmABCA29	TATATA	363	369	AT~TATA-box
SmABCA29	TATATA	398	404	AT~TATA-box
SmABCA29	TATATA	1530	1536	AT~TATA-box
SmABCA3	TATATAAA	866	874	AT~TATA-box
SmABCA3	TATATA	868	874	AT~TATA-box
SmABCA3	TATATA	933	939	AT~TATA-box
SmABCA31	TATATA	50	56	AT~TATA-box
SmABCA31	TATATA	316	322	AT~TATA-box
SmABCA31	TATATA	318	324	AT~TATA-box
SmABCA31	TATATA	320	326	AT~TATA-box
SmABCA31	TATATA	322	328	AT~TATA-box
SmABCA31	TATATA	324	330	AT~TATA-box
SmABCA31	TATATA	326	332	AT~TATA-box
SmABCA31	TATATA	328	334	AT~TATA-box
SmABCA31	TATATA	330	336	AT~TATA-box
SmABCA31	TATATAAA	365	373	AT~TATA-box
SmABCA31	TATATA	367	373	AT~TATA-box
SmABCA31	TATATA	1249	1255	AT~TATA-box
SmABCA31	TATATAAA	1913	1921	AT~TATA-box
SmABCA31	TATATA	1915	1921	AT~TATA-box
SmABCA32	TATATA	225	231	AT~TATA-box
SmABCA32	TATATAAA	328	336	AT~TATA-box
SmABCA32	TATATA	330	336	AT~TATA-box
SmABCA32	TATATA	382	388	AT~TATA-box
SmABCA32	TATATA	446	452	AT~TATA-box
SmABCA32	TATATA	471	477	AT~TATA-box
SmABCA32	TATATA	473	479	AT~TATA-box
SmABCA32	TATATA	512	518	AT~TATA-box
SmABCA32	TATATA	600	606	AT~TATA-box
SmABCA32	TATATA	951	957	AT~TATA-box
SmABCA32	TATATA	1410	1416	AT~TATA-box
SmABCA4	TATATA	125	131	AT~TATA-box
SmABCA4	TATATA	1192	1198	AT~TATA-box
SmABCA4	TATATA	1820	1826	AT~TATA-box
SmABCA4	TATATA	1898	1904	AT~TATA-box
SmABCA4	TATATA	1900	1906	AT~TATA-box
SmABCA4	TATATA	1902	1908	AT~TATA-box
SmABCA4	TATATA	1904	1910	AT~TATA-box
SmABCA4	TATATA	1940	1946	AT~TATA-box
SmABCA4	TATATA	1942	1948	AT~TATA-box
SmABCA4	TATATA	1944	1950	AT~TATA-box
SmABCA4	TATATA	1964	1970	AT~TATA-box
SmABCA4	TATATA	1984	1990	AT~TATA-box
SmABCA5	TATATAAA	1061	1069	AT~TATA-box
SmABCA5	TATATA	1063	1069	AT~TATA-box
SmABCA5	TATATA	1089	1095	AT~TATA-box
SmABCA5	TATATA	1357	1363	AT~TATA-box
SmABCA6	TATATAAA	368	376	AT~TATA-box
SmABCA6	TATATA	370	376	AT~TATA-box
SmABCA6	TATATA	372	378	AT~TATA-box
SmABCA6	TATATA	403	409	AT~TATA-box
SmABCA6	TATATAAA	1244	1252	AT~TATA-box
SmABCA6	TATATA	1246	1252	AT~TATA-box
SmABCA8	TATATA	237	243	AT~TATA-box
SmABCA8	TATATA	239	245	AT~TATA-box
SmABCA8	TATATA	241	247	AT~TATA-box
SmABCA8	TATATA	299	305	AT~TATA-box
SmABCA8	TATATA	301	307	AT~TATA-box
SmABCA8	TATATA	426	432	AT~TATA-box
SmABCA8	TATATA	712	718	AT~TATA-box
SmABCA8	TATATA	714	720	AT~TATA-box
SmABCA8	TATATA	1093	1099	AT~TATA-box
SmABCA8	TATATA	1095	1101	AT~TATA-box
SmABCA9	TATATA	1075	1081	AT~TATA-box
SmABCB1	TATATA	1862	1868	AT~TATA-box
SmABCB1	TATATA	1946	1952	AT~TATA-box
SmABCB1	TATATA	1948	1954	AT~TATA-box
SmABCB1	TATATA	1950	1956	AT~TATA-box
SmABCB1	TATATA	1952	1958	AT~TATA-box
SmABCB1	TATATA	1954	1960	AT~TATA-box
SmABCB1	TATATA	1956	1962	AT~TATA-box
SmABCB1	TATATA	1984	1990	AT~TATA-box
SmABCB10	TATATA	1008	1014	AT~TATA-box
SmABCB10	TATATA	1275	1281	AT~TATA-box
SmABCB10	TATATA	1277	1283	AT~TATA-box
SmABCB10	TATATA	1429	1435	AT~TATA-box
SmABCB10	TATATA	1637	1643	AT~TATA-box
SmABCB10	TATATA	1900	1906	AT~TATA-box
SmABCB10	TATATA	1944	1950	AT~TATA-box
SmABCB10	TATATAAA	1950	1958	AT~TATA-box
SmABCB10	TATATA	1952	1958	AT~TATA-box
SmABCB10	TATATA	1954	1960	AT~TATA-box
SmABCB11	TATATA	1894	1900	AT~TATA-box
SmABCB11	TATATA	1896	1902	AT~TATA-box
SmABCB12	TATATAAA	506	514	AT~TATA-box
SmABCB12	TATATA	508	514	AT~TATA-box
SmABCB12	TATATA	808	814	AT~TATA-box
SmABCB12	TATATA	1623	1629	AT~TATA-box
SmABCB12	TATATAAA	1648	1656	AT~TATA-box
SmABCB12	TATATA	1650	1656	AT~TATA-box
SmABCB13	TATATAAA	603	611	AT~TATA-box
SmABCB13	TATATA	605	611	AT~TATA-box
SmABCB13	TATATA	607	613	AT~TATA-box
SmABCB13	TATATA	1401	1407	AT~TATA-box
SmABCB13	TATATA	1403	1409	AT~TATA-box
SmABCB13	TATATA	1598	1604	AT~TATA-box
SmABCB13	TATATA	1600	1606	AT~TATA-box
SmABCB13	TATATA	1724	1730	AT~TATA-box
SmABCB14	TATATA	396	402	AT~TATA-box
SmABCB14	TATATA	869	875	AT~TATA-box
SmABCB14	TATATA	871	877	AT~TATA-box
SmABCB14	TATATA	873	879	AT~TATA-box
SmABCB14	TATATA	875	881	AT~TATA-box
SmABCB14	TATATA	877	883	AT~TATA-box
SmABCB14	TATATA	879	885	AT~TATA-box
SmABCB14	TATATA	881	887	AT~TATA-box
SmABCB14	TATATA	883	889	AT~TATA-box
SmABCB14	TATATA	885	891	AT~TATA-box
SmABCB14	TATATA	887	893	AT~TATA-box
SmABCB14	TATATA	889	895	AT~TATA-box
SmABCB14	TATATA	891	897	AT~TATA-box
SmABCB14	TATATA	893	899	AT~TATA-box
SmABCB14	TATATA	895	901	AT~TATA-box
SmABCB14	TATATA	897	903	AT~TATA-box
SmABCB14	TATATA	899	905	AT~TATA-box
SmABCB14	TATATA	901	907	AT~TATA-box
SmABCB14	TATATA	903	909	AT~TATA-box
SmABCB14	TATATA	905	911	AT~TATA-box
SmABCB14	TATATA	907	913	AT~TATA-box
SmABCB14	TATATA	909	915	AT~TATA-box
SmABCB14	TATATA	911	917	AT~TATA-box
SmABCB14	TATATA	913	919	AT~TATA-box
SmABCB14	TATATA	915	921	AT~TATA-box
SmABCB14	TATATA	917	923	AT~TATA-box
SmABCB14	TATATA	919	925	AT~TATA-box
SmABCB14	TATATA	921	927	AT~TATA-box
SmABCB14	TATATA	923	929	AT~TATA-box
SmABCB14	TATATA	925	931	AT~TATA-box
SmABCB14	TATATA	927	933	AT~TATA-box
SmABCB14	TATATA	929	935	AT~TATA-box
SmABCB14	TATATA	931	937	AT~TATA-box
SmABCB14	TATATA	933	939	AT~TATA-box
SmABCB14	TATATA	1143	1149	AT~TATA-box
SmABCB14	TATATA	1427	1433	AT~TATA-box
SmABCB14	TATATA	1440	1446	AT~TATA-box
SmABCB14	TATATA	1442	1448	AT~TATA-box
SmABCB14	TATATA	1557	1563	AT~TATA-box
SmABCB14	TATATA	1680	1686	AT~TATA-box
SmABCB15	TATATA	146	152	AT~TATA-box
SmABCB15	TATATA	148	154	AT~TATA-box
SmABCB15	TATATA	555	561	AT~TATA-box
SmABCB15	TATATA	1091	1097	AT~TATA-box
SmABCB15	TATATA	1403	1409	AT~TATA-box
SmABCB15	TATATA	1481	1487	AT~TATA-box
SmABCB15	TATATA	1483	1489	AT~TATA-box
SmABCB15	TATATA	1525	1531	AT~TATA-box
SmABCB15	TATATA	1527	1533	AT~TATA-box
SmABCB15	TATATA	1529	1535	AT~TATA-box
SmABCB15	TATATA	1531	1537	AT~TATA-box
SmABCB15	TATATA	1553	1559	AT~TATA-box
SmABCB15	TATATA	1555	1561	AT~TATA-box
SmABCB15	TATATA	1557	1563	AT~TATA-box
SmABCB15	TATATA	1559	1565	AT~TATA-box
SmABCB15	TATATA	1561	1567	AT~TATA-box
SmABCB15	TATATA	1563	1569	AT~TATA-box
SmABCB15	TATATA	1577	1583	AT~TATA-box
SmABCB15	TATATA	1579	1585	AT~TATA-box
SmABCB15	TATATA	1597	1603	AT~TATA-box
SmABCB16	TATATA	20	26	AT~TATA-box
SmABCB16	TATATA	46	52	AT~TATA-box
SmABCB17	TATATA	308	314	AT~TATA-box
SmABCB17	TATATA	1091	1097	AT~TATA-box
SmABCB17	TATATA	1151	1157	AT~TATA-box
SmABCB17	TATATA	1520	1526	AT~TATA-box
SmABCB17	TATATA	1664	1670	AT~TATA-box
SmABCB17	TATATA	1754	1760	AT~TATA-box
SmABCB17	TATATA	1765	1771	AT~TATA-box
SmABCB17	TATATA	1875	1881	AT~TATA-box
SmABCB17	TATATA	1914	1920	AT~TATA-box
SmABCB17	TATATA	1916	1922	AT~TATA-box
SmABCB17	TATATA	1918	1924	AT~TATA-box
SmABCB18	TATATAAA	114	122	AT~TATA-box
SmABCB18	TATATA	116	122	AT~TATA-box
SmABCB18	TATATA	241	247	AT~TATA-box
SmABCB19	TATATA	185	191	AT~TATA-box
SmABCB19	TATATA	211	217	AT~TATA-box
SmABCB19	TATATA	213	219	AT~TATA-box
SmABCB19	TATATA	1154	1160	AT~TATA-box
SmABCB19	TATATA	1156	1162	AT~TATA-box
SmABCB19	TATATA	1158	1164	AT~TATA-box
SmABCB19	TATATA	1271	1277	AT~TATA-box
SmABCB2	TATATAAA	1039	1047	AT~TATA-box
SmABCB2	TATATA	1041	1047	AT~TATA-box
SmABCB2	TATATA	1108	1114	AT~TATA-box
SmABCB2	TATATA	1692	1698	AT~TATA-box
SmABCB2	TATATA	1694	1700	AT~TATA-box
SmABCB2	TATATA	1726	1732	AT~TATA-box
SmABCB20	TATATA	783	789	AT~TATA-box
SmABCB20	TATATA	1389	1395	AT~TATA-box
SmABCB20	TATATA	1391	1397	AT~TATA-box
SmABCB20	TATATAAA	1504	1512	AT~TATA-box
SmABCB20	TATATA	1506	1512	AT~TATA-box
SmABCB21	TATATA	110	116	AT~TATA-box
SmABCB21	TATATA	732	738	AT~TATA-box
SmABCB21	TATATA	734	740	AT~TATA-box
SmABCB22	TATATA	295	301	AT~TATA-box
SmABCB22	TATATAAA	860	868	AT~TATA-box
SmABCB22	TATATA	862	868	AT~TATA-box
SmABCB22	TATATAAA	1096	1104	AT~TATA-box
SmABCB22	TATATA	1098	1104	AT~TATA-box
SmABCB23	TATATA	89	95	AT~TATA-box
SmABCB23	TATATA	91	97	AT~TATA-box
SmABCB23	TATATA	517	523	AT~TATA-box
SmABCB23	TATATA	519	525	AT~TATA-box
SmABCB23	TATATA	1456	1462	AT~TATA-box
SmABCB24	TATATAAA	362	370	AT~TATA-box
SmABCB24	TATATA	364	370	AT~TATA-box
SmABCB24	TATATA	975	981	AT~TATA-box
SmABCB24	TATATA	977	983	AT~TATA-box
SmABCB24	TATATA	979	985	AT~TATA-box
SmABCB24	TATATA	981	987	AT~TATA-box
SmABCB24	TATATA	1608	1614	AT~TATA-box
SmABCB24	TATATA	1701	1707	AT~TATA-box
SmABCB24	TATATA	1703	1709	AT~TATA-box
SmABCB24	TATATA	1705	1711	AT~TATA-box
SmABCB24	TATATA	1707	1713	AT~TATA-box
SmABCB25	TATATAAA	305	313	AT~TATA-box
SmABCB25	TATATA	307	313	AT~TATA-box
SmABCB25	TATATA	525	531	AT~TATA-box
SmABCB25	TATATAAA	860	868	AT~TATA-box
SmABCB25	TATATA	862	868	AT~TATA-box
SmABCB25	TATATA	1409	1415	AT~TATA-box
SmABCB25	TATATA	1486	1492	AT~TATA-box
SmABCB26	TATATA	582	588	AT~TATA-box
SmABCB26	TATATA	651	657	AT~TATA-box
SmABCB26	TATATA	730	736	AT~TATA-box
SmABCB26	TATATA	732	738	AT~TATA-box
SmABCB26	TATATA	734	740	AT~TATA-box
SmABCB26	TATATA	736	742	AT~TATA-box
SmABCB26	TATATA	738	744	AT~TATA-box
SmABCB26	TATATA	740	746	AT~TATA-box
SmABCB26	TATATA	742	748	AT~TATA-box
SmABCB26	TATATA	744	750	AT~TATA-box
SmABCB26	TATATA	1258	1264	AT~TATA-box
SmABCB26	TATATA	1539	1545	AT~TATA-box
SmABCB26	TATATA	1541	1547	AT~TATA-box
SmABCB26	TATATA	1543	1549	AT~TATA-box
SmABCB26	TATATA	1545	1551	AT~TATA-box
SmABCB26	TATATA	1547	1553	AT~TATA-box
SmABCB26	TATATA	1579	1585	AT~TATA-box
SmABCB26	TATATA	1581	1587	AT~TATA-box
SmABCB26	TATATA	1605	1611	AT~TATA-box
SmABCB26	TATATA	1607	1613	AT~TATA-box
SmABCB26	TATATA	1609	1615	AT~TATA-box
SmABCB26	TATATA	1611	1617	AT~TATA-box
SmABCB26	TATATA	1613	1619	AT~TATA-box
SmABCB26	TATATA	1615	1621	AT~TATA-box
SmABCB26	TATATA	1633	1639	AT~TATA-box
SmABCB26	TATATA	1653	1659	AT~TATA-box
SmABCB26	TATATA	1675	1681	AT~TATA-box
SmABCB27	TATATA	911	917	AT~TATA-box
SmABCB27	TATATA	913	919	AT~TATA-box
SmABCB27	TATATA	1044	1050	AT~TATA-box
SmABCB27	TATATA	1074	1080	AT~TATA-box
SmABCB27	TATATA	1076	1082	AT~TATA-box
SmABCB27	TATATA	1078	1084	AT~TATA-box
SmABCB27	TATATA	1080	1086	AT~TATA-box
SmABCB27	TATATA	1543	1549	AT~TATA-box
SmABCB27	TATATA	1545	1551	AT~TATA-box
SmABCB29	TATATAAA	813	821	AT~TATA-box
SmABCB29	TATATA	815	821	AT~TATA-box
SmABCB29	TATATA	817	823	AT~TATA-box
SmABCB29	TATATAAA	1696	1704	AT~TATA-box
SmABCB29	TATATA	1698	1704	AT~TATA-box
SmABCB3	TATATA	29	35	AT~TATA-box
SmABCB3	TATATA	195	201	AT~TATA-box
SmABCB3	TATATA	760	766	AT~TATA-box
SmABCB3	TATATA	828	834	AT~TATA-box
SmABCB3	TATATA	830	836	AT~TATA-box
SmABCB3	TATATA	887	893	AT~TATA-box
SmABCB3	TATATAAA	1771	1779	AT~TATA-box
SmABCB3	TATATA	1773	1779	AT~TATA-box
SmABCB30	TATATA	526	532	AT~TATA-box
SmABCB30	TATATAAA	1934	1942	AT~TATA-box
SmABCB30	TATATA	1936	1942	AT~TATA-box
SmABCB32	TATATAAA	915	923	AT~TATA-box
SmABCB32	TATATA	917	923	AT~TATA-box
SmABCB33	TATATA	427	433	AT~TATA-box
SmABCB33	TATATA	483	489	AT~TATA-box
SmABCB33	TATATA	544	550	AT~TATA-box
SmABCB34	TATATA	263	269	AT~TATA-box
SmABCB34	TATATA	265	271	AT~TATA-box
SmABCB34	TATATAAA	623	631	AT~TATA-box
SmABCB34	TATATA	625	631	AT~TATA-box
SmABCB35	TATATA	1735	1741	AT~TATA-box
SmABCB35	TATATA	1817	1823	AT~TATA-box
SmABCB35	TATATA	1819	1825	AT~TATA-box
SmABCB35	TATATA	1821	1827	AT~TATA-box
SmABCB35	TATATA	1849	1855	AT~TATA-box
SmABCB35	TATATA	1851	1857	AT~TATA-box
SmABCB35	TATATA	1877	1883	AT~TATA-box
SmABCB35	TATATA	1879	1885	AT~TATA-box
SmABCB35	TATATA	1881	1887	AT~TATA-box
SmABCB35	TATATA	1883	1889	AT~TATA-box
SmABCB35	TATATA	1905	1911	AT~TATA-box
SmABCB35	TATATA	1907	1913	AT~TATA-box
SmABCB35	TATATA	1927	1933	AT~TATA-box
SmABCB38	TATATA	423	429	AT~TATA-box
SmABCB38	TATATA	425	431	AT~TATA-box
SmABCB38	TATATA	427	433	AT~TATA-box
SmABCB38	TATATA	429	435	AT~TATA-box
SmABCB38	TATATA	976	982	AT~TATA-box
SmABCB38	TATATA	978	984	AT~TATA-box
SmABCB38	TATATA	980	986	AT~TATA-box
SmABCB38	TATATA	982	988	AT~TATA-box
SmABCB38	TATATA	984	990	AT~TATA-box
SmABCB38	TATATA	986	992	AT~TATA-box
SmABCB38	TATATA	988	994	AT~TATA-box
SmABCB38	TATATA	990	996	AT~TATA-box
SmABCB38	TATATA	992	998	AT~TATA-box
SmABCB38	TATATA	994	1000	AT~TATA-box
SmABCB38	TATATA	996	1002	AT~TATA-box
SmABCB38	TATATA	998	1004	AT~TATA-box
SmABCB38	TATATA	1000	1006	AT~TATA-box
SmABCB38	TATATA	1002	1008	AT~TATA-box
SmABCB38	TATATA	1004	1010	AT~TATA-box
SmABCB38	TATATA	1006	1012	AT~TATA-box
SmABCB38	TATATA	1008	1014	AT~TATA-box
SmABCB38	TATATA	1010	1016	AT~TATA-box
SmABCB38	TATATA	1012	1018	AT~TATA-box
SmABCB38	TATATA	1014	1020	AT~TATA-box
SmABCB38	TATATA	1016	1022	AT~TATA-box
SmABCB38	TATATA	1018	1024	AT~TATA-box
SmABCB38	TATATA	1020	1026	AT~TATA-box
SmABCB38	TATATA	1022	1028	AT~TATA-box
SmABCB38	TATATA	1024	1030	AT~TATA-box
SmABCB38	TATATA	1026	1032	AT~TATA-box
SmABCB38	TATATA	1028	1034	AT~TATA-box
SmABCB38	TATATA	1030	1036	AT~TATA-box
SmABCB38	TATATA	1032	1038	AT~TATA-box
SmABCB38	TATATA	1034	1040	AT~TATA-box
SmABCB38	TATATA	1036	1042	AT~TATA-box
SmABCB38	TATATA	1038	1044	AT~TATA-box
SmABCB38	TATATA	1040	1046	AT~TATA-box
SmABCB38	TATATA	1054	1060	AT~TATA-box
SmABCB38	TATATA	1064	1070	AT~TATA-box
SmABCB38	TATATA	1066	1072	AT~TATA-box
SmABCB38	TATATA	1084	1090	AT~TATA-box
SmABCB38	TATATA	1086	1092	AT~TATA-box
SmABCB38	TATATA	1088	1094	AT~TATA-box
SmABCB38	TATATA	1108	1114	AT~TATA-box
SmABCB38	TATATA	1110	1116	AT~TATA-box
SmABCB38	TATATA	1112	1118	AT~TATA-box
SmABCB39	TATATA	1029	1035	AT~TATA-box
SmABCB39	TATATA	1735	1741	AT~TATA-box
SmABCB39	TATATA	1839	1845	AT~TATA-box
SmABCB39	TATATA	1841	1847	AT~TATA-box
SmABCB39	TATATA	1843	1849	AT~TATA-box
SmABCB39	TATATA	1865	1871	AT~TATA-box
SmABCB39	TATATA	1867	1873	AT~TATA-box
SmABCB39	TATATA	1869	1875	AT~TATA-box
SmABCB39	TATATA	1871	1877	AT~TATA-box
SmABCB39	TATATA	1873	1879	AT~TATA-box
SmABCB39	TATATA	1875	1881	AT~TATA-box
SmABCB39	TATATA	1877	1883	AT~TATA-box
SmABCB39	TATATA	1879	1885	AT~TATA-box
SmABCB39	TATATA	1881	1887	AT~TATA-box
SmABCB39	TATATA	1883	1889	AT~TATA-box
SmABCB39	TATATA	1885	1891	AT~TATA-box
SmABCB39	TATATA	1887	1893	AT~TATA-box
SmABCB39	TATATA	1889	1895	AT~TATA-box
SmABCB39	TATATA	1891	1897	AT~TATA-box
SmABCB39	TATATA	1905	1911	AT~TATA-box
SmABCB39	TATATA	1907	1913	AT~TATA-box
SmABCB39	TATATA	1927	1933	AT~TATA-box
SmABCB4	TATATA	546	552	AT~TATA-box
SmABCB4	TATATA	695	701	AT~TATA-box
SmABCB4	TATATA	762	768	AT~TATA-box
SmABCB4	TATATAAA	1374	1382	AT~TATA-box
SmABCB4	TATATA	1376	1382	AT~TATA-box
SmABCB4	TATATA	1449	1455	AT~TATA-box
SmABCB40	TATATA	839	845	AT~TATA-box
SmABCB41	TATATA	693	699	AT~TATA-box
SmABCB41	TATATA	695	701	AT~TATA-box
SmABCB41	TATATA	843	849	AT~TATA-box
SmABCB41	TATATA	845	851	AT~TATA-box
SmABCB41	TATATA	847	853	AT~TATA-box
SmABCB41	TATATA	849	855	AT~TATA-box
SmABCB41	TATATA	851	857	AT~TATA-box
SmABCB41	TATATA	853	859	AT~TATA-box
SmABCB41	TATATA	855	861	AT~TATA-box
SmABCB41	TATATA	857	863	AT~TATA-box
SmABCB41	TATATA	1074	1080	AT~TATA-box
SmABCB41	TATATA	1076	1082	AT~TATA-box
SmABCB41	TATATA	1892	1898	AT~TATA-box
SmABCB5	TATATA	306	312	AT~TATA-box
SmABCB5	TATATAAA	466	474	AT~TATA-box
SmABCB5	TATATA	468	474	AT~TATA-box
SmABCB5	TATATA	911	917	AT~TATA-box
SmABCB5	TATATA	913	919	AT~TATA-box
SmABCB5	TATATA	915	921	AT~TATA-box
SmABCB5	TATATA	926	932	AT~TATA-box
SmABCB5	TATATA	1725	1731	AT~TATA-box
SmABCB6	TATATA	929	935	AT~TATA-box
SmABCB6	TATATA	1205	1211	AT~TATA-box
SmABCB6	TATATA	1680	1686	AT~TATA-box
SmABCB6	TATATA	1682	1688	AT~TATA-box
SmABCB6	TATATA	1690	1696	AT~TATA-box
SmABCB7	TATATA	84	90	AT~TATA-box
SmABCB7	TATATA	308	314	AT~TATA-box
SmABCB7	TATATA	503	509	AT~TATA-box
SmABCB7	TATATA	613	619	AT~TATA-box
SmABCB7	TATATA	769	775	AT~TATA-box
SmABCB7	TATATA	1301	1307	AT~TATA-box
SmABCB7	TATATA	1395	1401	AT~TATA-box
SmABCB7	TATATAAA	1535	1543	AT~TATA-box
SmABCB7	TATATA	1537	1543	AT~TATA-box
SmABCB7	TATATA	1539	1545	AT~TATA-box
SmABCB7	TATATA	1541	1547	AT~TATA-box
SmABCB7	TATATA	1543	1549	AT~TATA-box
SmABCB7	TATATA	1880	1886	AT~TATA-box
SmABCB7	TATATA	1882	1888	AT~TATA-box
SmABCB7	TATATA	1955	1961	AT~TATA-box
SmABCB8	TATATA	268	274	AT~TATA-box
SmABCB9	TATATA	228	234	AT~TATA-box
SmABCB9	TATATA	545	551	AT~TATA-box
SmABCB9	TATATA	773	779	AT~TATA-box
SmABCB9	TATATA	889	895	AT~TATA-box
SmABCB9	TATATA	891	897	AT~TATA-box
SmABCB9	TATATA	893	899	AT~TATA-box
SmABCB9	TATATA	1347	1353	AT~TATA-box
SmABCB9	TATATAAA	1713	1721	AT~TATA-box
SmABCB9	TATATA	1715	1721	AT~TATA-box
SmABCC1	TATATAAA	599	607	AT~TATA-box
SmABCC1	TATATA	601	607	AT~TATA-box
SmABCC1	TATATA	603	609	AT~TATA-box
SmABCC10	TATATA	996	1002	AT~TATA-box
SmABCC10	TATATA	1018	1024	AT~TATA-box
SmABCC10	TATATA	1026	1032	AT~TATA-box
SmABCC11	TATATA	1948	1954	AT~TATA-box
SmABCC12	TATATA	54	60	AT~TATA-box
SmABCC12	TATATA	220	226	AT~TATA-box
SmABCC12	TATATA	234	240	AT~TATA-box
SmABCC12	TATATA	419	425	AT~TATA-box
SmABCC12	TATATA	853	859	AT~TATA-box
SmABCC12	TATATA	861	867	AT~TATA-box
SmABCC12	TATATA	863	869	AT~TATA-box
SmABCC13	TATATA	1518	1524	AT~TATA-box
SmABCC14	TATATA	1018	1024	AT~TATA-box
SmABCC14	TATATA	1033	1039	AT~TATA-box
SmABCC14	TATATA	1067	1073	AT~TATA-box
SmABCC14	TATATA	1069	1075	AT~TATA-box
SmABCC14	TATATA	1071	1077	AT~TATA-box
SmABCC15	TATATA	1438	1444	AT~TATA-box
SmABCC15	TATATA	1440	1446	AT~TATA-box
SmABCC15	TATATA	1442	1448	AT~TATA-box
SmABCC15	TATATA	1444	1450	AT~TATA-box
SmABCC15	TATATA	1446	1452	AT~TATA-box
SmABCC15	TATATA	1448	1454	AT~TATA-box
SmABCC17	TATATA	459	465	AT~TATA-box
SmABCC17	TATATAAA	865	873	AT~TATA-box
SmABCC17	TATATA	867	873	AT~TATA-box
SmABCC17	TATATA	1614	1620	AT~TATA-box
SmABCC17	TATATA	1824	1830	AT~TATA-box
SmABCC17	TATATA	1826	1832	AT~TATA-box
SmABCC17	TATATA	1897	1903	AT~TATA-box
SmABCC17	TATATA	1899	1905	AT~TATA-box
SmABCC18	TATATA	1714	1720	AT~TATA-box
SmABCC2	TATATAAA	516	524	AT~TATA-box
SmABCC2	TATATA	518	524	AT~TATA-box
SmABCC20	TATATA	700	706	AT~TATA-box
SmABCC20	TATATA	917	923	AT~TATA-box
SmABCC20	TATATA	919	925	AT~TATA-box
SmABCC20	TATATA	994	1000	AT~TATA-box
SmABCC20	TATATA	996	1002	AT~TATA-box
SmABCC21	TATATA	498	504	AT~TATA-box
SmABCC21	TATATA	660	666	AT~TATA-box
SmABCC21	TATATA	662	668	AT~TATA-box
SmABCC21	TATATA	813	819	AT~TATA-box
SmABCC21	TATATA	1483	1489	AT~TATA-box
SmABCC21	TATATAAA	1840	1848	AT~TATA-box
SmABCC21	TATATA	1842	1848	AT~TATA-box
SmABCC21	TATATA	1923	1929	AT~TATA-box
SmABCC23	TATATA	1992	1998	AT~TATA-box
SmABCC24	TATATA	60	66	AT~TATA-box
SmABCC25	TATATA	199	205	AT~TATA-box
SmABCC25	TATATA	346	352	AT~TATA-box
SmABCC26	TATATA	53	59	AT~TATA-box
SmABCC27	TATATA	971	977	AT~TATA-box
SmABCC27	TATATA	986	992	AT~TATA-box
SmABCC27	TATATA	996	1002	AT~TATA-box
SmABCC28	TATATA	355	361	AT~TATA-box
SmABCC3	TATATAAA	1132	1140	AT~TATA-box
SmABCC3	TATATA	1134	1140	AT~TATA-box
SmABCC4	TATATA	7	13	AT~TATA-box
SmABCC4	TATATA	9	15	AT~TATA-box
SmABCC4	TATATA	16	22	AT~TATA-box
SmABCC4	TATATA	1010	1016	AT~TATA-box
SmABCC4	TATATA	1084	1090	AT~TATA-box
SmABCC4	TATATA	1137	1143	AT~TATA-box
SmABCC4	TATATA	1751	1757	AT~TATA-box
SmABCC4	TATATA	1814	1820	AT~TATA-box
SmABCC5	TATATA	790	796	AT~TATA-box
SmABCC6	TATATA	616	622	AT~TATA-box
SmABCC6	TATATA	618	624	AT~TATA-box
SmABCC6	TATATA	1081	1087	AT~TATA-box
SmABCC6	TATATA	1362	1368	AT~TATA-box
SmABCC6	TATATA	1499	1505	AT~TATA-box
SmABCC6	TATATA	1697	1703	AT~TATA-box
SmABCC6	TATATAAA	1960	1968	AT~TATA-box
SmABCC6	TATATA	1962	1968	AT~TATA-box
SmABCC7	TATATA	95	101	AT~TATA-box
SmABCC7	TATATA	97	103	AT~TATA-box
SmABCC7	TATATA	547	553	AT~TATA-box
SmABCC7	TATATA	549	555	AT~TATA-box
SmABCC7	TATATA	566	572	AT~TATA-box
SmABCC7	TATATA	655	661	AT~TATA-box
SmABCC7	TATATAAA	1598	1606	AT~TATA-box
SmABCC7	TATATA	1600	1606	AT~TATA-box
SmABCC7	TATATA	1602	1608	AT~TATA-box
SmABCC7	TATATA	1604	1610	AT~TATA-box
SmABCC7	TATATA	1606	1612	AT~TATA-box
SmABCC7	TATATA	1719	1725	AT~TATA-box
SmABCC8	TATATA	38	44	AT~TATA-box
SmABCC8	TATATA	353	359	AT~TATA-box
SmABCC8	TATATA	355	361	AT~TATA-box
SmABCC8	TATATA	1799	1805	AT~TATA-box
SmABCC9	TATATA	237	243	AT~TATA-box
SmABCC9	TATATA	398	404	AT~TATA-box
SmABCC9	TATATA	622	628	AT~TATA-box
SmABCC9	TATATA	645	651	AT~TATA-box
SmABCC9	TATATA	725	731	AT~TATA-box
SmABCC9	TATATAAA	853	861	AT~TATA-box
SmABCC9	TATATA	855	861	AT~TATA-box
SmABCC9	TATATA	930	936	AT~TATA-box
SmABCC9	TATATAAA	981	989	AT~TATA-box
SmABCC9	TATATA	983	989	AT~TATA-box
SmABCC9	TATATAAA	1191	1199	AT~TATA-box
SmABCC9	TATATA	1193	1199	AT~TATA-box
SmABCC9	TATATA	1341	1347	AT~TATA-box
SmABCC9	TATATA	1350	1356	AT~TATA-box
SmABCC9	TATATA	1352	1358	AT~TATA-box
SmABCC9	TATATA	1354	1360	AT~TATA-box
SmABCC9	TATATA	1356	1362	AT~TATA-box
SmABCC9	TATATA	1672	1678	AT~TATA-box
SmABCD1	TATATA	1894	1900	AT~TATA-box
SmABCE2	TATATA	750	756	AT~TATA-box
SmABCE3	TATATA	660	666	AT~TATA-box
SmABCF1	TATATAAA	1235	1243	AT~TATA-box
SmABCF1	TATATA	1237	1243	AT~TATA-box
SmABCF1	TATATA	1239	1245	AT~TATA-box
SmABCF2	TATATAAA	775	783	AT~TATA-box
SmABCF2	TATATA	777	783	AT~TATA-box
SmABCF2	TATATA	1945	1951	AT~TATA-box
SmABCF4	TATATA	53	59	AT~TATA-box
SmABCF4	TATATA	55	61	AT~TATA-box
SmABCF4	TATATA	57	63	AT~TATA-box
SmABCF4	TATATA	59	65	AT~TATA-box
SmABCF4	TATATA	61	67	AT~TATA-box
SmABCF4	TATATA	63	69	AT~TATA-box
SmABCF4	TATATA	65	71	AT~TATA-box
SmABCF4	TATATA	67	73	AT~TATA-box
SmABCF4	TATATA	69	75	AT~TATA-box
SmABCF4	TATATA	71	77	AT~TATA-box
SmABCF4	TATATA	73	79	AT~TATA-box
SmABCF4	TATATA	268	274	AT~TATA-box
SmABCF4	TATATA	270	276	AT~TATA-box
SmABCF4	TATATA	272	278	AT~TATA-box
SmABCF4	TATATA	529	535	AT~TATA-box
SmABCF4	TATATAAA	1618	1626	AT~TATA-box
SmABCF4	TATATA	1620	1626	AT~TATA-box
SmABCF4	TATATA	1628	1634	AT~TATA-box
SmABCF4	TATATA	1756	1762	AT~TATA-box
SmABCF4	TATATA	1773	1779	AT~TATA-box
SmABCF4	TATATA	1775	1781	AT~TATA-box
SmABCF4	TATATA	1777	1783	AT~TATA-box
SmABCF4	TATATA	1779	1785	AT~TATA-box
SmABCF4	TATATA	1781	1787	AT~TATA-box
SmABCF4	TATATA	1783	1789	AT~TATA-box
SmABCF4	TATATA	1785	1791	AT~TATA-box
SmABCF4	TATATA	1787	1793	AT~TATA-box
SmABCF4	TATATA	1963	1969	AT~TATA-box
SmABCF5	TATATA	500	506	AT~TATA-box
SmABCF5	TATATAAA	605	613	AT~TATA-box
SmABCF5	TATATA	607	613	AT~TATA-box
SmABCF5	TATATA	1256	1262	AT~TATA-box
SmABCF5	TATATA	1258	1264	AT~TATA-box
SmABCF5	TATATA	1266	1272	AT~TATA-box
SmABCF5	TATATA	1312	1318	AT~TATA-box
SmABCF5	TATATA	1326	1332	AT~TATA-box
SmABCF6	TATATA	467	473	AT~TATA-box
SmABCF6	TATATA	715	721	AT~TATA-box
SmABCF7	TATATA	245	251	AT~TATA-box
SmABCF7	TATATA	340	346	AT~TATA-box
SmABCF7	TATATA	1148	1154	AT~TATA-box
SmABCF7	TATATA	1585	1591	AT~TATA-box
SmABCF8	TATATA	567	573	AT~TATA-box
SmABCF8	TATATA	1234	1240	AT~TATA-box
SmABCF8	TATATA	1440	1446	AT~TATA-box
SmABCA1	AATTATTTTTTATT	556	569	AT1-motif	part of a light responsive module
SmABCA1	AATTATTTTTTATT	1442	1455	AT1-motif	part of a light responsive module
SmABCA16	AATTATTTTTTATT	469	482	AT1-motif	part of a light responsive module
SmABCA23	AATTATTTTTTATT	571	585	AT1-motif	part of a light responsive module
SmABCA31	AATTATTTTTTATT	1439	1452	AT1-motif	part of a light responsive module
SmABCA32	AATTATTTTTTATT	1584	1597	AT1-motif	part of a light responsive module
SmABCA9	AATTATTTTTTATT	1823	1836	AT1-motif	part of a light responsive module
SmABCB11	AATTATTTTTTATT	345	358	AT1-motif	part of a light responsive module
SmABCB14	AATTATTTTTTATT	40	53	AT1-motif	part of a light responsive module
SmABCB20	AATTATTTTTTATT	696	709	AT1-motif	part of a light responsive module
SmABCB22	AATTATTTTTTATT	867	880	AT1-motif	part of a light responsive module
SmABCB38	AATTATTTTTTATT	1447	1460	AT1-motif	part of a light responsive module
SmABCB6	AATTATTTTTTATT	833	846	AT1-motif	part of a light responsive module
SmABCC21	AATTATTTTTTATT	544	557	AT1-motif	part of a light responsive module
SmABCC4	AATTATTTTTTATT	1247	1260	AT1-motif	part of a light responsive module
SmABCE1	AATTATTTTTTATT	428	441	AT1-motif	part of a light responsive module
SmABCE1	AATTATTTTTTATT	486	499	AT1-motif	part of a light responsive module
SmABCA12	TGCTATCCA	1307	1316	ATC-motif	part of a conserved DNA module involved in light responsiveness
SmABCA22	AGTAATCT	1527	1535	ATC-motif	part of a conserved DNA module involved in light responsiveness
SmABCA30	AGTAATCT	1113	1121	ATC-motif	part of a conserved DNA module involved in light responsiveness
SmABCB10	AGTAATCT	1084	1092	ATC-motif	part of a conserved DNA module involved in light responsiveness
SmABCB16	AGTAATCT	1213	1221	ATC-motif	part of a conserved DNA module involved in light responsiveness
SmABCB3	AGTAATCT	289	297	ATC-motif	part of a conserved DNA module involved in light responsiveness
SmABCC14	AGTAATCT	741	749	ATC-motif	part of a conserved DNA module involved in light responsiveness
SmABCC2	AGTAATCT	241	249	ATC-motif	part of a conserved DNA module involved in light responsiveness
SmABCC2	AGTAATCT	1927	1935	ATC-motif	part of a conserved DNA module involved in light responsiveness
SmABCC5	AGTAATCT	1774	1782	ATC-motif	part of a conserved DNA module involved in light responsiveness
SmABCF5	AGCTATCCA	1742	1751	ATC-motif	part of a conserved DNA module involved in light responsiveness
SmABCA29	AATCTAATCC	1420	1429	ATCT-motif	part of a conserved DNA module involved in light responsiveness
SmABCA3	AATCTAATCC	948	957	ATCT-motif	part of a conserved DNA module involved in light responsiveness
SmABCA3	AATCTAATCC	1869	1878	ATCT-motif	part of a conserved DNA module involved in light responsiveness
SmABCA30	AATCTAATCC	1	10	ATCT-motif	part of a conserved DNA module involved in light responsiveness
SmABCA31	AATCTAATCC	154	163	ATCT-motif	part of a conserved DNA module involved in light responsiveness
SmABCA9	AATCTAATCC	881	890	ATCT-motif	part of a conserved DNA module involved in light responsiveness
SmABCB13	AATCTAATCC	1991	2000	ATCT-motif	part of a conserved DNA module involved in light responsiveness
SmABCB2	AATCTAATCC	48	57	ATCT-motif	part of a conserved DNA module involved in light responsiveness
SmABCB2	AATCTAATCC	1741	1750	ATCT-motif	part of a conserved DNA module involved in light responsiveness
SmABCB3	AATCTAATCC	1499	1508	ATCT-motif	part of a conserved DNA module involved in light responsiveness
SmABCB4	AATCTAATCC	1552	1561	ATCT-motif	part of a conserved DNA module involved in light responsiveness
SmABCC14	AATCTAATCC	122	131	ATCT-motif	part of a conserved DNA module involved in light responsiveness
SmABCC8	AATCTAATCC	1715	1724	ATCT-motif	part of a conserved DNA module involved in light responsiveness
SmABCD1	AATCTAATCC	560	569	ATCT-motif	part of a conserved DNA module involved in light responsiveness
SmABCF2	AATCTAATCC	250	259	ATCT-motif	part of a conserved DNA module involved in light responsiveness
SmABCF3	AATCTAATCC	397	406	ATCT-motif	part of a conserved DNA module involved in light responsiveness
SmABCF5	AATCTAATCC	1589	1598	ATCT-motif	part of a conserved DNA module involved in light responsiveness
SmABCF8	AATCTAATCC	441	450	ATCT-motif	part of a conserved DNA module involved in light responsiveness
SmABCA11	ATAGAAATCAA	625	635	AT-rich element	binding site of AT-rich DNA binding protein (ATBP-1)
SmABCA19	ATAGAAATCAA	673	683	AT-rich element	binding site of AT-rich DNA binding protein (ATBP-1)
SmABCA20	ATAGAAATCAA	1082	1092	AT-rich element	binding site of AT-rich DNA binding protein (ATBP-1)
SmABCA20	ATAGAAATCAA	1404	1414	AT-rich element	binding site of AT-rich DNA binding protein (ATBP-1)
SmABCA22	ATAGAAATCAA	131	141	AT-rich element	binding site of AT-rich DNA binding protein (ATBP-1)
SmABCA6	ATAGAAATCAA	558	568	AT-rich element	binding site of AT-rich DNA binding protein (ATBP-1)
SmABCB17	ATAGAAATCAA	1731	1741	AT-rich element	binding site of AT-rich DNA binding protein (ATBP-1)
SmABCB2	ATAGAAATCAA	52	62	AT-rich element	binding site of AT-rich DNA binding protein (ATBP-1)
SmABCB22	ATAGAAATCAA	1101	1111	AT-rich element	binding site of AT-rich DNA binding protein (ATBP-1)
SmABCB3	ATAGAAATCAA	1907	1917	AT-rich element	binding site of AT-rich DNA binding protein (ATBP-1)
SmABCC22	ATAGAAATCAA	338	348	AT-rich element	binding site of AT-rich DNA binding protein (ATBP-1)
SmABCC4	ATAGAAATCAA	1151	1161	AT-rich element	binding site of AT-rich DNA binding protein (ATBP-1)
SmABCC8	ATAGAAATCAA	1943	1953	AT-rich element	binding site of AT-rich DNA binding protein (ATBP-1)
SmABCE1	ATAGAAATCAA	1494	1504	AT-rich element	binding site of AT-rich DNA binding protein (ATBP-1)
SmABCE1	ATAGAAATCAA	1613	1623	AT-rich element	binding site of AT-rich DNA binding protein (ATBP-1)
SmABCE3	ATAGAAATCAA	717	727	AT-rich element	binding site of AT-rich DNA binding protein (ATBP-1)
SmABCF6	ATAGAAATCAA	45	55	AT-rich element	binding site of AT-rich DNA binding protein (ATBP-1)
SmABCF6	ATAGAAATCAA	943	953	AT-rich element	binding site of AT-rich DNA binding protein (ATBP-1)
SmABCA18	TAAAATACT	472	481	AT-rich sequence	element for maximal elicitor-mediated activation (2copies)
SmABCA32	TAAAATACT	188	197	AT-rich sequence	element for maximal elicitor-mediated activation (2copies)
SmABCA9	TAAAATACT	487	496	AT-rich sequence	element for maximal elicitor-mediated activation (2copies)
SmABCB26	TAAAATACT	84	93	AT-rich sequence	element for maximal elicitor-mediated activation (2copies)
SmABCB30	TAAAATACT	1150	1159	AT-rich sequence	element for maximal elicitor-mediated activation (2copies)
SmABCB40	TAAAATACT	215	224	AT-rich sequence	element for maximal elicitor-mediated activation (2copies)
SmABCB6	TAAAATACT	72	81	AT-rich sequence	element for maximal elicitor-mediated activation (2copies)
SmABCC10	TAAAATACT	1540	1549	AT-rich sequence	element for maximal elicitor-mediated activation (2copies)
SmABCA22	TGTCTCAATAAG	345	356	AuxRE	part of an auxin-responsive element
SmABCB1	TGTCTCAATAAG	993	1004	AuxRE	part of an auxin-responsive element
SmABCA24	GGTCCAT	1520	1527	AuxRR-core	cis-acting regulatory element involved in auxin responsiveness
SmABCA5	GGTCCAT	1094	1101	AuxRR-core	cis-acting regulatory element involved in auxin responsiveness
SmABCB1	GGTCCAT	166	173	AuxRR-core	cis-acting regulatory element involved in auxin responsiveness
SmABCB2	GGTCCAT	793	800	AuxRR-core	cis-acting regulatory element involved in auxin responsiveness
SmABCB22	GGTCCAT	260	267	AuxRR-core	cis-acting regulatory element involved in auxin responsiveness
SmABCB27	GGTCCAT	368	375	AuxRR-core	cis-acting regulatory element involved in auxin responsiveness
SmABCB30	GGTCCAT	587	594	AuxRR-core	cis-acting regulatory element involved in auxin responsiveness
SmABCC1	GGTCCAT	1335	1342	AuxRR-core	cis-acting regulatory element involved in auxin responsiveness
SmABCC12	GGTCCAT	1795	1802	AuxRR-core	cis-acting regulatory element involved in auxin responsiveness
SmABCC15	GGTCCAT	1409	1416	AuxRR-core	cis-acting regulatory element involved in auxin responsiveness
SmABCC24	GGTCCAT	1352	1359	AuxRR-core	cis-acting regulatory element involved in auxin responsiveness
SmABCC26	GGTCCAT	1901	1908	AuxRR-core	cis-acting regulatory element involved in auxin responsiveness
SmABCC27	GGTCCAT	926	933	AuxRR-core	cis-acting regulatory element involved in auxin responsiveness
SmABCA1	ATTAAT	567	573	Box 4	part of a conserved DNA module involved in light responsiveness
SmABCA1	ATTAAT	993	999	Box 4	part of a conserved DNA module involved in light responsiveness
SmABCA1	ATTAAT	1006	1012	Box 4	part of a conserved DNA module involved in light responsiveness
SmABCA10	ATTAAT	1359	1365	Box 4	part of a conserved DNA module involved in light responsiveness
SmABCA10	ATTAAT	1647	1653	Box 4	part of a conserved DNA module involved in light responsiveness
SmABCA11	ATTAAT	1104	1110	Box 4	part of a conserved DNA module involved in light responsiveness
SmABCA11	ATTAAT	1285	1291	Box 4	part of a conserved DNA module involved in light responsiveness
SmABCA11	ATTAAT	1531	1537	Box 4	part of a conserved DNA module involved in light responsiveness
SmABCA12	ATTAAT	1524	1530	Box 4	part of a conserved DNA module involved in light responsiveness
SmABCA12	ATTAAT	1641	1647	Box 4	part of a conserved DNA module involved in light responsiveness
SmABCA12	ATTAAT	1814	1820	Box 4	part of a conserved DNA module involved in light responsiveness
SmABCA14	ATTAAT	743	749	Box 4	part of a conserved DNA module involved in light responsiveness
SmABCA14	ATTAAT	1673	1679	Box 4	part of a conserved DNA module involved in light responsiveness
SmABCA14	ATTAAT	1820	1826	Box 4	part of a conserved DNA module involved in light responsiveness
SmABCA15	ATTAAT	825	831	Box 4	part of a conserved DNA module involved in light responsiveness
SmABCA15	ATTAAT	1144	1150	Box 4	part of a conserved DNA module involved in light responsiveness
SmABCA15	ATTAAT	1744	1750	Box 4	part of a conserved DNA module involved in light responsiveness
SmABCA15	ATTAAT	1891	1897	Box 4	part of a conserved DNA module involved in light responsiveness
SmABCA16	ATTAAT	639	645	Box 4	part of a conserved DNA module involved in light responsiveness
SmABCA16	ATTAAT	852	858	Box 4	part of a conserved DNA module involved in light responsiveness
SmABCA16	ATTAAT	1119	1125	Box 4	part of a conserved DNA module involved in light responsiveness
SmABCA16	ATTAAT	1599	1605	Box 4	part of a conserved DNA module involved in light responsiveness
SmABCA16	ATTAAT	1710	1716	Box 4	part of a conserved DNA module involved in light responsiveness
SmABCA17	ATTAAT	1176	1182	Box 4	part of a conserved DNA module involved in light responsiveness
SmABCA17	ATTAAT	1504	1510	Box 4	part of a conserved DNA module involved in light responsiveness
SmABCA17	ATTAAT	1893	1899	Box 4	part of a conserved DNA module involved in light responsiveness
SmABCA18	ATTAAT	664	670	Box 4	part of a conserved DNA module involved in light responsiveness
SmABCA18	ATTAAT	1185	1191	Box 4	part of a conserved DNA module involved in light responsiveness
SmABCA19	ATTAAT	350	356	Box 4	part of a conserved DNA module involved in light responsiveness
SmABCA19	ATTAAT	1048	1054	Box 4	part of a conserved DNA module involved in light responsiveness
SmABCA19	ATTAAT	1882	1888	Box 4	part of a conserved DNA module involved in light responsiveness
SmABCA2	ATTAAT	53	59	Box 4	part of a conserved DNA module involved in light responsiveness
SmABCA2	ATTAAT	224	230	Box 4	part of a conserved DNA module involved in light responsiveness
SmABCA2	ATTAAT	262	268	Box 4	part of a conserved DNA module involved in light responsiveness
SmABCA2	ATTAAT	350	356	Box 4	part of a conserved DNA module involved in light responsiveness
SmABCA2	ATTAAT	1904	1910	Box 4	part of a conserved DNA module involved in light responsiveness
SmABCA2	ATTAAT	1939	1945	Box 4	part of a conserved DNA module involved in light responsiveness
SmABCA20	ATTAAT	327	333	Box 4	part of a conserved DNA module involved in light responsiveness
SmABCA20	ATTAAT	331	337	Box 4	part of a conserved DNA module involved in light responsiveness
SmABCA20	ATTAAT	1536	1542	Box 4	part of a conserved DNA module involved in light responsiveness
SmABCA21	ATTAAT	43	49	Box 4	part of a conserved DNA module involved in light responsiveness
SmABCA21	ATTAAT	222	228	Box 4	part of a conserved DNA module involved in light responsiveness
SmABCA21	ATTAAT	326	332	Box 4	part of a conserved DNA module involved in light responsiveness
SmABCA21	ATTAAT	384	390	Box 4	part of a conserved DNA module involved in light responsiveness
SmABCA21	ATTAAT	1287	1293	Box 4	part of a conserved DNA module involved in light responsiveness
SmABCA21	ATTAAT	1397	1403	Box 4	part of a conserved DNA module involved in light responsiveness
SmABCA21	ATTAAT	1405	1411	Box 4	part of a conserved DNA module involved in light responsiveness
SmABCA21	ATTAAT	1647	1653	Box 4	part of a conserved DNA module involved in light responsiveness
SmABCA22	ATTAAT	454	460	Box 4	part of a conserved DNA module involved in light responsiveness
SmABCA22	ATTAAT	789	795	Box 4	part of a conserved DNA module involved in light responsiveness
SmABCA23	ATTAAT	528	534	Box 4	part of a conserved DNA module involved in light responsiveness
SmABCA23	ATTAAT	843	849	Box 4	part of a conserved DNA module involved in light responsiveness
SmABCA23	ATTAAT	1701	1707	Box 4	part of a conserved DNA module involved in light responsiveness
SmABCA25	ATTAAT	861	867	Box 4	part of a conserved DNA module involved in light responsiveness
SmABCA25	ATTAAT	1663	1669	Box 4	part of a conserved DNA module involved in light responsiveness
SmABCA26	ATTAAT	263	269	Box 4	part of a conserved DNA module involved in light responsiveness
SmABCA27	ATTAAT	671	677	Box 4	part of a conserved DNA module involved in light responsiveness
SmABCA27	ATTAAT	840	846	Box 4	part of a conserved DNA module involved in light responsiveness
SmABCA27	ATTAAT	1111	1117	Box 4	part of a conserved DNA module involved in light responsiveness
SmABCA27	ATTAAT	1359	1365	Box 4	part of a conserved DNA module involved in light responsiveness
SmABCA27	ATTAAT	1523	1529	Box 4	part of a conserved DNA module involved in light responsiveness
SmABCA27	ATTAAT	1729	1735	Box 4	part of a conserved DNA module involved in light responsiveness
SmABCA27	ATTAAT	1760	1766	Box 4	part of a conserved DNA module involved in light responsiveness
SmABCA27	ATTAAT	1782	1788	Box 4	part of a conserved DNA module involved in light responsiveness
SmABCA28	ATTAAT	253	259	Box 4	part of a conserved DNA module involved in light responsiveness
SmABCA28	ATTAAT	307	313	Box 4	part of a conserved DNA module involved in light responsiveness
SmABCA28	ATTAAT	1249	1255	Box 4	part of a conserved DNA module involved in light responsiveness
SmABCA28	ATTAAT	1486	1492	Box 4	part of a conserved DNA module involved in light responsiveness
SmABCA29	ATTAAT	1804	1810	Box 4	part of a conserved DNA module involved in light responsiveness
SmABCA29	ATTAAT	1833	1839	Box 4	part of a conserved DNA module involved in light responsiveness
SmABCA31	ATTAAT	341	347	Box 4	part of a conserved DNA module involved in light responsiveness
SmABCA31	ATTAAT	595	601	Box 4	part of a conserved DNA module involved in light responsiveness
SmABCA31	ATTAAT	847	853	Box 4	part of a conserved DNA module involved in light responsiveness
SmABCA31	ATTAAT	1064	1070	Box 4	part of a conserved DNA module involved in light responsiveness
SmABCA31	ATTAAT	1635	1641	Box 4	part of a conserved DNA module involved in light responsiveness
SmABCA31	ATTAAT	1788	1794	Box 4	part of a conserved DNA module involved in light responsiveness
SmABCA31	ATTAAT	1888	1894	Box 4	part of a conserved DNA module involved in light responsiveness
SmABCA32	ATTAAT	562	568	Box 4	part of a conserved DNA module involved in light responsiveness
SmABCA32	ATTAAT	1136	1142	Box 4	part of a conserved DNA module involved in light responsiveness
SmABCA32	ATTAAT	1570	1576	Box 4	part of a conserved DNA module involved in light responsiveness
SmABCA4	ATTAAT	1467	1473	Box 4	part of a conserved DNA module involved in light responsiveness
SmABCA5	ATTAAT	1429	1435	Box 4	part of a conserved DNA module involved in light responsiveness
SmABCA5	ATTAAT	1727	1733	Box 4	part of a conserved DNA module involved in light responsiveness
SmABCA5	ATTAAT	1751	1757	Box 4	part of a conserved DNA module involved in light responsiveness
SmABCA6	ATTAAT	35	41	Box 4	part of a conserved DNA module involved in light responsiveness
SmABCA6	ATTAAT	585	591	Box 4	part of a conserved DNA module involved in light responsiveness
SmABCA6	ATTAAT	682	688	Box 4	part of a conserved DNA module involved in light responsiveness
SmABCA6	ATTAAT	1979	1985	Box 4	part of a conserved DNA module involved in light responsiveness
SmABCA7	ATTAAT	829	835	Box 4	part of a conserved DNA module involved in light responsiveness
SmABCA7	ATTAAT	1464	1470	Box 4	part of a conserved DNA module involved in light responsiveness
SmABCA7	ATTAAT	1638	1644	Box 4	part of a conserved DNA module involved in light responsiveness
SmABCA7	ATTAAT	1659	1665	Box 4	part of a conserved DNA module involved in light responsiveness
SmABCA8	ATTAAT	654	660	Box 4	part of a conserved DNA module involved in light responsiveness
SmABCA8	ATTAAT	783	789	Box 4	part of a conserved DNA module involved in light responsiveness
SmABCA8	ATTAAT	1325	1331	Box 4	part of a conserved DNA module involved in light responsiveness
SmABCA8	ATTAAT	1385	1391	Box 4	part of a conserved DNA module involved in light responsiveness
SmABCA8	ATTAAT	1989	1995	Box 4	part of a conserved DNA module involved in light responsiveness
SmABCA9	ATTAAT	1275	1281	Box 4	part of a conserved DNA module involved in light responsiveness
SmABCB1	ATTAAT	84	90	Box 4	part of a conserved DNA module involved in light responsiveness
SmABCB1	ATTAAT	1432	1438	Box 4	part of a conserved DNA module involved in light responsiveness
SmABCB10	ATTAAT	189	195	Box 4	part of a conserved DNA module involved in light responsiveness
SmABCB11	ATTAAT	475	481	Box 4	part of a conserved DNA module involved in light responsiveness
SmABCB11	ATTAAT	503	509	Box 4	part of a conserved DNA module involved in light responsiveness
SmABCB11	ATTAAT	1518	1524	Box 4	part of a conserved DNA module involved in light responsiveness
SmABCB11	ATTAAT	1617	1623	Box 4	part of a conserved DNA module involved in light responsiveness
SmABCB12	ATTAAT	428	434	Box 4	part of a conserved DNA module involved in light responsiveness
SmABCB12	ATTAAT	450	456	Box 4	part of a conserved DNA module involved in light responsiveness
SmABCB12	ATTAAT	722	728	Box 4	part of a conserved DNA module involved in light responsiveness
SmABCB12	ATTAAT	1103	1109	Box 4	part of a conserved DNA module involved in light responsiveness
SmABCB12	ATTAAT	1205	1211	Box 4	part of a conserved DNA module involved in light responsiveness
SmABCB12	ATTAAT	1379	1385	Box 4	part of a conserved DNA module involved in light responsiveness
SmABCB12	ATTAAT	1539	1545	Box 4	part of a conserved DNA module involved in light responsiveness
SmABCB12	ATTAAT	1600	1606	Box 4	part of a conserved DNA module involved in light responsiveness
SmABCB12	ATTAAT	1632	1638	Box 4	part of a conserved DNA module involved in light responsiveness
SmABCB12	ATTAAT	1685	1691	Box 4	part of a conserved DNA module involved in light responsiveness
SmABCB13	ATTAAT	1275	1281	Box 4	part of a conserved DNA module involved in light responsiveness
SmABCB13	ATTAAT	1350	1356	Box 4	part of a conserved DNA module involved in light responsiveness
SmABCB13	ATTAAT	1380	1386	Box 4	part of a conserved DNA module involved in light responsiveness
SmABCB13	ATTAAT	1864	1870	Box 4	part of a conserved DNA module involved in light responsiveness
SmABCB14	ATTAAT	637	643	Box 4	part of a conserved DNA module involved in light responsiveness
SmABCB14	ATTAAT	939	945	Box 4	part of a conserved DNA module involved in light responsiveness
SmABCB14	ATTAAT	1138	1144	Box 4	part of a conserved DNA module involved in light responsiveness
SmABCB14	ATTAAT	1545	1551	Box 4	part of a conserved DNA module involved in light responsiveness
SmABCB14	ATTAAT	1778	1784	Box 4	part of a conserved DNA module involved in light responsiveness
SmABCB15	ATTAAT	605	611	Box 4	part of a conserved DNA module involved in light responsiveness
SmABCB16	ATTAAT	560	566	Box 4	part of a conserved DNA module involved in light responsiveness
SmABCB16	ATTAAT	751	757	Box 4	part of a conserved DNA module involved in light responsiveness
SmABCB17	ATTAAT	991	997	Box 4	part of a conserved DNA module involved in light responsiveness
SmABCB17	ATTAAT	1295	1301	Box 4	part of a conserved DNA module involved in light responsiveness
SmABCB18	ATTAAT	70	76	Box 4	part of a conserved DNA module involved in light responsiveness
SmABCB18	ATTAAT	1033	1039	Box 4	part of a conserved DNA module involved in light responsiveness
SmABCB18	ATTAAT	1307	1313	Box 4	part of a conserved DNA module involved in light responsiveness
SmABCB19	ATTAAT	199	205	Box 4	part of a conserved DNA module involved in light responsiveness
SmABCB19	ATTAAT	465	471	Box 4	part of a conserved DNA module involved in light responsiveness
SmABCB19	ATTAAT	469	475	Box 4	part of a conserved DNA module involved in light responsiveness
SmABCB19	ATTAAT	473	479	Box 4	part of a conserved DNA module involved in light responsiveness
SmABCB19	ATTAAT	477	483	Box 4	part of a conserved DNA module involved in light responsiveness
SmABCB19	ATTAAT	678	684	Box 4	part of a conserved DNA module involved in light responsiveness
SmABCB2	ATTAAT	1246	1252	Box 4	part of a conserved DNA module involved in light responsiveness
SmABCB2	ATTAAT	1537	1543	Box 4	part of a conserved DNA module involved in light responsiveness
SmABCB2	ATTAAT	1600	1606	Box 4	part of a conserved DNA module involved in light responsiveness
SmABCB20	ATTAAT	14	20	Box 4	part of a conserved DNA module involved in light responsiveness
SmABCB20	ATTAAT	822	828	Box 4	part of a conserved DNA module involved in light responsiveness
SmABCB20	ATTAAT	853	859	Box 4	part of a conserved DNA module involved in light responsiveness
SmABCB21	ATTAAT	530	536	Box 4	part of a conserved DNA module involved in light responsiveness
SmABCB22	ATTAAT	774	780	Box 4	part of a conserved DNA module involved in light responsiveness
SmABCB22	ATTAAT	950	956	Box 4	part of a conserved DNA module involved in light responsiveness
SmABCB22	ATTAAT	1343	1349	Box 4	part of a conserved DNA module involved in light responsiveness
SmABCB23	ATTAAT	372	378	Box 4	part of a conserved DNA module involved in light responsiveness
SmABCB24	ATTAAT	86	92	Box 4	part of a conserved DNA module involved in light responsiveness
SmABCB24	ATTAAT	822	828	Box 4	part of a conserved DNA module involved in light responsiveness
SmABCB24	ATTAAT	1156	1162	Box 4	part of a conserved DNA module involved in light responsiveness
SmABCB24	ATTAAT	1297	1303	Box 4	part of a conserved DNA module involved in light responsiveness
SmABCB24	ATTAAT	1519	1525	Box 4	part of a conserved DNA module involved in light responsiveness
SmABCB27	ATTAAT	1336	1342	Box 4	part of a conserved DNA module involved in light responsiveness
SmABCB27	ATTAAT	1635	1641	Box 4	part of a conserved DNA module involved in light responsiveness
SmABCB28	ATTAAT	180	186	Box 4	part of a conserved DNA module involved in light responsiveness
SmABCB29	ATTAAT	737	743	Box 4	part of a conserved DNA module involved in light responsiveness
SmABCB29	ATTAAT	794	800	Box 4	part of a conserved DNA module involved in light responsiveness
SmABCB29	ATTAAT	1328	1334	Box 4	part of a conserved DNA module involved in light responsiveness
SmABCB3	ATTAAT	252	258	Box 4	part of a conserved DNA module involved in light responsiveness
SmABCB3	ATTAAT	1654	1660	Box 4	part of a conserved DNA module involved in light responsiveness
SmABCB3	ATTAAT	1977	1983	Box 4	part of a conserved DNA module involved in light responsiveness
SmABCB30	ATTAAT	1420	1426	Box 4	part of a conserved DNA module involved in light responsiveness
SmABCB31	ATTAAT	1832	1838	Box 4	part of a conserved DNA module involved in light responsiveness
SmABCB32	ATTAAT	193	199	Box 4	part of a conserved DNA module involved in light responsiveness
SmABCB32	ATTAAT	329	335	Box 4	part of a conserved DNA module involved in light responsiveness
SmABCB32	ATTAAT	338	344	Box 4	part of a conserved DNA module involved in light responsiveness
SmABCB32	ATTAAT	342	348	Box 4	part of a conserved DNA module involved in light responsiveness
SmABCB32	ATTAAT	446	452	Box 4	part of a conserved DNA module involved in light responsiveness
SmABCB32	ATTAAT	680	686	Box 4	part of a conserved DNA module involved in light responsiveness
SmABCB33	ATTAAT	1689	1695	Box 4	part of a conserved DNA module involved in light responsiveness
SmABCB34	ATTAAT	1685	1691	Box 4	part of a conserved DNA module involved in light responsiveness
SmABCB36	ATTAAT	1508	1514	Box 4	part of a conserved DNA module involved in light responsiveness
SmABCB36	ATTAAT	1556	1562	Box 4	part of a conserved DNA module involved in light responsiveness
SmABCB37	ATTAAT	908	914	Box 4	part of a conserved DNA module involved in light responsiveness
SmABCB37	ATTAAT	956	962	Box 4	part of a conserved DNA module involved in light responsiveness
SmABCB38	ATTAAT	1981	1987	Box 4	part of a conserved DNA module involved in light responsiveness
SmABCB39	ATTAAT	944	950	Box 4	part of a conserved DNA module involved in light responsiveness
SmABCB39	ATTAAT	1000	1006	Box 4	part of a conserved DNA module involved in light responsiveness
SmABCB4	ATTAAT	642	648	Box 4	part of a conserved DNA module involved in light responsiveness
SmABCB4	ATTAAT	1016	1022	Box 4	part of a conserved DNA module involved in light responsiveness
SmABCB4	ATTAAT	1151	1157	Box 4	part of a conserved DNA module involved in light responsiveness
SmABCB4	ATTAAT	1977	1983	Box 4	part of a conserved DNA module involved in light responsiveness
SmABCB41	ATTAAT	30	36	Box 4	part of a conserved DNA module involved in light responsiveness
SmABCB41	ATTAAT	116	122	Box 4	part of a conserved DNA module involved in light responsiveness
SmABCB41	ATTAAT	361	367	Box 4	part of a conserved DNA module involved in light responsiveness
SmABCB41	ATTAAT	759	765	Box 4	part of a conserved DNA module involved in light responsiveness
SmABCB41	ATTAAT	969	975	Box 4	part of a conserved DNA module involved in light responsiveness
SmABCB41	ATTAAT	1928	1934	Box 4	part of a conserved DNA module involved in light responsiveness
SmABCB5	ATTAAT	216	222	Box 4	part of a conserved DNA module involved in light responsiveness
SmABCB5	ATTAAT	767	773	Box 4	part of a conserved DNA module involved in light responsiveness
SmABCB5	ATTAAT	1619	1625	Box 4	part of a conserved DNA module involved in light responsiveness
SmABCB6	ATTAAT	94	100	Box 4	part of a conserved DNA module involved in light responsiveness
SmABCB6	ATTAAT	250	256	Box 4	part of a conserved DNA module involved in light responsiveness
SmABCB6	ATTAAT	375	381	Box 4	part of a conserved DNA module involved in light responsiveness
SmABCB6	ATTAAT	668	674	Box 4	part of a conserved DNA module involved in light responsiveness
SmABCB6	ATTAAT	844	850	Box 4	part of a conserved DNA module involved in light responsiveness
SmABCB6	ATTAAT	885	891	Box 4	part of a conserved DNA module involved in light responsiveness
SmABCB6	ATTAAT	894	900	Box 4	part of a conserved DNA module involved in light responsiveness
SmABCB6	ATTAAT	911	917	Box 4	part of a conserved DNA module involved in light responsiveness
SmABCB6	ATTAAT	1056	1062	Box 4	part of a conserved DNA module involved in light responsiveness
SmABCB6	ATTAAT	1084	1090	Box 4	part of a conserved DNA module involved in light responsiveness
SmABCB6	ATTAAT	1924	1930	Box 4	part of a conserved DNA module involved in light responsiveness
SmABCB7	ATTAAT	128	134	Box 4	part of a conserved DNA module involved in light responsiveness
SmABCB7	ATTAAT	190	196	Box 4	part of a conserved DNA module involved in light responsiveness
SmABCB7	ATTAAT	419	425	Box 4	part of a conserved DNA module involved in light responsiveness
SmABCB7	ATTAAT	640	646	Box 4	part of a conserved DNA module involved in light responsiveness
SmABCB7	ATTAAT	875	881	Box 4	part of a conserved DNA module involved in light responsiveness
SmABCB7	ATTAAT	994	1000	Box 4	part of a conserved DNA module involved in light responsiveness
SmABCB7	ATTAAT	1559	1565	Box 4	part of a conserved DNA module involved in light responsiveness
SmABCB7	ATTAAT	1626	1632	Box 4	part of a conserved DNA module involved in light responsiveness
SmABCB7	ATTAAT	1979	1985	Box 4	part of a conserved DNA module involved in light responsiveness
SmABCB7	ATTAAT	1983	1989	Box 4	part of a conserved DNA module involved in light responsiveness
SmABCB9	ATTAAT	3	9	Box 4	part of a conserved DNA module involved in light responsiveness
SmABCB9	ATTAAT	7	13	Box 4	part of a conserved DNA module involved in light responsiveness
SmABCB9	ATTAAT	11	17	Box 4	part of a conserved DNA module involved in light responsiveness
SmABCB9	ATTAAT	214	220	Box 4	part of a conserved DNA module involved in light responsiveness
SmABCB9	ATTAAT	1462	1468	Box 4	part of a conserved DNA module involved in light responsiveness
SmABCB9	ATTAAT	1573	1579	Box 4	part of a conserved DNA module involved in light responsiveness
SmABCB9	ATTAAT	1630	1636	Box 4	part of a conserved DNA module involved in light responsiveness
SmABCC1	ATTAAT	1568	1574	Box 4	part of a conserved DNA module involved in light responsiveness
SmABCC10	ATTAAT	552	558	Box 4	part of a conserved DNA module involved in light responsiveness
SmABCC10	ATTAAT	697	703	Box 4	part of a conserved DNA module involved in light responsiveness
SmABCC10	ATTAAT	770	776	Box 4	part of a conserved DNA module involved in light responsiveness
SmABCC10	ATTAAT	794	800	Box 4	part of a conserved DNA module involved in light responsiveness
SmABCC11	ATTAAT	547	553	Box 4	part of a conserved DNA module involved in light responsiveness
SmABCC11	ATTAAT	1448	1454	Box 4	part of a conserved DNA module involved in light responsiveness
SmABCC13	ATTAAT	400	406	Box 4	part of a conserved DNA module involved in light responsiveness
SmABCC13	ATTAAT	636	642	Box 4	part of a conserved DNA module involved in light responsiveness
SmABCC13	ATTAAT	1504	1510	Box 4	part of a conserved DNA module involved in light responsiveness
SmABCC14	ATTAAT	1026	1032	Box 4	part of a conserved DNA module involved in light responsiveness
SmABCC14	ATTAAT	1702	1708	Box 4	part of a conserved DNA module involved in light responsiveness
SmABCC15	ATTAAT	575	581	Box 4	part of a conserved DNA module involved in light responsiveness
SmABCC15	ATTAAT	1697	1703	Box 4	part of a conserved DNA module involved in light responsiveness
SmABCC17	ATTAAT	53	59	Box 4	part of a conserved DNA module involved in light responsiveness
SmABCC17	ATTAAT	686	692	Box 4	part of a conserved DNA module involved in light responsiveness
SmABCC17	ATTAAT	1012	1018	Box 4	part of a conserved DNA module involved in light responsiveness
SmABCC17	ATTAAT	1609	1615	Box 4	part of a conserved DNA module involved in light responsiveness
SmABCC17	ATTAAT	1839	1845	Box 4	part of a conserved DNA module involved in light responsiveness
SmABCC17	ATTAAT	1843	1849	Box 4	part of a conserved DNA module involved in light responsiveness
SmABCC2	ATTAAT	1735	1741	Box 4	part of a conserved DNA module involved in light responsiveness
SmABCC2	ATTAAT	1967	1973	Box 4	part of a conserved DNA module involved in light responsiveness
SmABCC20	ATTAAT	90	96	Box 4	part of a conserved DNA module involved in light responsiveness
SmABCC20	ATTAAT	695	701	Box 4	part of a conserved DNA module involved in light responsiveness
SmABCC20	ATTAAT	932	938	Box 4	part of a conserved DNA module involved in light responsiveness
SmABCC20	ATTAAT	936	942	Box 4	part of a conserved DNA module involved in light responsiveness
SmABCC20	ATTAAT	1511	1517	Box 4	part of a conserved DNA module involved in light responsiveness
SmABCC21	ATTAAT	953	959	Box 4	part of a conserved DNA module involved in light responsiveness
SmABCC21	ATTAAT	1118	1124	Box 4	part of a conserved DNA module involved in light responsiveness
SmABCC21	ATTAAT	1285	1291	Box 4	part of a conserved DNA module involved in light responsiveness
SmABCC21	ATTAAT	1855	1861	Box 4	part of a conserved DNA module involved in light responsiveness
SmABCC21	ATTAAT	1859	1865	Box 4	part of a conserved DNA module involved in light responsiveness
SmABCC22	ATTAAT	484	490	Box 4	part of a conserved DNA module involved in light responsiveness
SmABCC22	ATTAAT	998	1004	Box 4	part of a conserved DNA module involved in light responsiveness
SmABCC22	ATTAAT	1139	1145	Box 4	part of a conserved DNA module involved in light responsiveness
SmABCC22	ATTAAT	1584	1590	Box 4	part of a conserved DNA module involved in light responsiveness
SmABCC23	ATTAAT	459	465	Box 4	part of a conserved DNA module involved in light responsiveness
SmABCC23	ATTAAT	1540	1546	Box 4	part of a conserved DNA module involved in light responsiveness
SmABCC24	ATTAAT	498	504	Box 4	part of a conserved DNA module involved in light responsiveness
SmABCC24	ATTAAT	926	932	Box 4	part of a conserved DNA module involved in light responsiveness
SmABCC24	ATTAAT	1297	1303	Box 4	part of a conserved DNA module involved in light responsiveness
SmABCC24	ATTAAT	1403	1409	Box 4	part of a conserved DNA module involved in light responsiveness
SmABCC24	ATTAAT	1549	1555	Box 4	part of a conserved DNA module involved in light responsiveness
SmABCC25	ATTAAT	1164	1170	Box 4	part of a conserved DNA module involved in light responsiveness
SmABCC26	ATTAAT	1760	1766	Box 4	part of a conserved DNA module involved in light responsiveness
SmABCC26	ATTAAT	1788	1794	Box 4	part of a conserved DNA module involved in light responsiveness
SmABCC27	ATTAAT	1045	1051	Box 4	part of a conserved DNA module involved in light responsiveness
SmABCC27	ATTAAT	1373	1379	Box 4	part of a conserved DNA module involved in light responsiveness
SmABCC27	ATTAAT	1551	1557	Box 4	part of a conserved DNA module involved in light responsiveness
SmABCC28	ATTAAT	222	228	Box 4	part of a conserved DNA module involved in light responsiveness
SmABCC4	ATTAAT	137	143	Box 4	part of a conserved DNA module involved in light responsiveness
SmABCC4	ATTAAT	157	163	Box 4	part of a conserved DNA module involved in light responsiveness
SmABCC4	ATTAAT	1408	1414	Box 4	part of a conserved DNA module involved in light responsiveness
SmABCC5	ATTAAT	132	138	Box 4	part of a conserved DNA module involved in light responsiveness
SmABCC5	ATTAAT	214	220	Box 4	part of a conserved DNA module involved in light responsiveness
SmABCC5	ATTAAT	386	392	Box 4	part of a conserved DNA module involved in light responsiveness
SmABCC5	ATTAAT	1106	1112	Box 4	part of a conserved DNA module involved in light responsiveness
SmABCC5	ATTAAT	1389	1395	Box 4	part of a conserved DNA module involved in light responsiveness
SmABCC5	ATTAAT	1454	1460	Box 4	part of a conserved DNA module involved in light responsiveness
SmABCC6	ATTAAT	58	64	Box 4	part of a conserved DNA module involved in light responsiveness
SmABCC6	ATTAAT	317	323	Box 4	part of a conserved DNA module involved in light responsiveness
SmABCC6	ATTAAT	321	327	Box 4	part of a conserved DNA module involved in light responsiveness
SmABCC6	ATTAAT	327	333	Box 4	part of a conserved DNA module involved in light responsiveness
SmABCC6	ATTAAT	936	942	Box 4	part of a conserved DNA module involved in light responsiveness
SmABCC6	ATTAAT	1201	1207	Box 4	part of a conserved DNA module involved in light responsiveness
SmABCC6	ATTAAT	1460	1466	Box 4	part of a conserved DNA module involved in light responsiveness
SmABCC6	ATTAAT	1483	1489	Box 4	part of a conserved DNA module involved in light responsiveness
SmABCC7	ATTAAT	416	422	Box 4	part of a conserved DNA module involved in light responsiveness
SmABCC7	ATTAAT	584	590	Box 4	part of a conserved DNA module involved in light responsiveness
SmABCC7	ATTAAT	1093	1099	Box 4	part of a conserved DNA module involved in light responsiveness
SmABCC7	ATTAAT	1105	1111	Box 4	part of a conserved DNA module involved in light responsiveness
SmABCC7	ATTAAT	1135	1141	Box 4	part of a conserved DNA module involved in light responsiveness
SmABCC9	ATTAAT	258	264	Box 4	part of a conserved DNA module involved in light responsiveness
SmABCC9	ATTAAT	1217	1223	Box 4	part of a conserved DNA module involved in light responsiveness
SmABCD1	ATTAAT	19	25	Box 4	part of a conserved DNA module involved in light responsiveness
SmABCD1	ATTAAT	638	644	Box 4	part of a conserved DNA module involved in light responsiveness
SmABCD1	ATTAAT	838	844	Box 4	part of a conserved DNA module involved in light responsiveness
SmABCE1	ATTAAT	103	109	Box 4	part of a conserved DNA module involved in light responsiveness
SmABCE1	ATTAAT	353	359	Box 4	part of a conserved DNA module involved in light responsiveness
SmABCE1	ATTAAT	678	684	Box 4	part of a conserved DNA module involved in light responsiveness
SmABCE1	ATTAAT	957	963	Box 4	part of a conserved DNA module involved in light responsiveness
SmABCE1	ATTAAT	976	982	Box 4	part of a conserved DNA module involved in light responsiveness
SmABCE1	ATTAAT	1237	1243	Box 4	part of a conserved DNA module involved in light responsiveness
SmABCE1	ATTAAT	1645	1651	Box 4	part of a conserved DNA module involved in light responsiveness
SmABCE2	ATTAAT	1375	1381	Box 4	part of a conserved DNA module involved in light responsiveness
SmABCE3	ATTAAT	53	59	Box 4	part of a conserved DNA module involved in light responsiveness
SmABCE3	ATTAAT	117	123	Box 4	part of a conserved DNA module involved in light responsiveness
SmABCE3	ATTAAT	723	729	Box 4	part of a conserved DNA module involved in light responsiveness
SmABCE3	ATTAAT	1592	1598	Box 4	part of a conserved DNA module involved in light responsiveness
SmABCE3	ATTAAT	1845	1851	Box 4	part of a conserved DNA module involved in light responsiveness
SmABCF2	ATTAAT	580	586	Box 4	part of a conserved DNA module involved in light responsiveness
SmABCF2	ATTAAT	628	634	Box 4	part of a conserved DNA module involved in light responsiveness
SmABCF3	ATTAAT	179	185	Box 4	part of a conserved DNA module involved in light responsiveness
SmABCF3	ATTAAT	227	233	Box 4	part of a conserved DNA module involved in light responsiveness
SmABCF3	ATTAAT	1159	1165	Box 4	part of a conserved DNA module involved in light responsiveness
SmABCF4	ATTAAT	1768	1774	Box 4	part of a conserved DNA module involved in light responsiveness
SmABCF5	ATTAAT	216	222	Box 4	part of a conserved DNA module involved in light responsiveness
SmABCF5	ATTAAT	813	819	Box 4	part of a conserved DNA module involved in light responsiveness
SmABCF5	ATTAAT	837	843	Box 4	part of a conserved DNA module involved in light responsiveness
SmABCF5	ATTAAT	1222	1228	Box 4	part of a conserved DNA module involved in light responsiveness
SmABCF5	ATTAAT	1465	1471	Box 4	part of a conserved DNA module involved in light responsiveness
SmABCF6	ATTAAT	301	307	Box 4	part of a conserved DNA module involved in light responsiveness
SmABCF6	ATTAAT	1179	1185	Box 4	part of a conserved DNA module involved in light responsiveness
SmABCF6	ATTAAT	1456	1462	Box 4	part of a conserved DNA module involved in light responsiveness
SmABCF7	ATTAAT	1365	1371	Box 4	part of a conserved DNA module involved in light responsiveness
SmABCA25	TGGTAATAA	1524	1533	Box II	part of a light responsive element
SmABCA3	CCACGTGGC	111	120	Box II	part of a light responsive element
SmABCB33	CCACGTGGC	923	932	Box II	part of a light responsive element
SmABCB35	TGGTAATAA	1143	1152	Box II	part of a light responsive element
SmABCC4	TGGTAATAA	1392	1401	Box II	part of a light responsive element
SmABCF7	TGGTAATAA	1403	1412	Box II	part of a light responsive element
SmABCF7	ACACGTAGA	1603	1612	Box II	part of a light responsive element
SmABCC1	TCCGTGTACCA	422	432	Box II -like sequence	cis-acting regulatory element
SmABCA31	atCATTTTCACt	871	882	Box III	protein binding site
SmABCA4	atCATTTTCACt	500	512	Box III	protein binding site
SmABCC10	atCATTTTCACt	1821	1832	Box III	protein binding site
SmABCC12	atCATTTTCACt	899	910	Box III	protein binding site
SmABCC12	atCATTTTCACt	1444	1455	Box III	protein binding site
SmABCC15	atCATTTTCACt	1821	1832	Box III	protein binding site
SmABCC24	atCATTTTCACt	814	826	Box III	protein binding site
SmABCA16	AGCCACC	733	740	box S	wounding and pathogen responsievness
SmABCA29	AGCCACC	557	564	box S	wounding and pathogen responsievness
SmABCA29	AGCCACC	1217	1224	box S	wounding and pathogen responsievness
SmABCA29	AGCCACC	1352	1359	box S	wounding and pathogen responsievness
SmABCB20	AGCCACC	1305	1312	box S	wounding and pathogen responsievness
SmABCB21	AGCCACC	426	433	box S	wounding and pathogen responsievness
SmABCB27	AGCCACC	251	258	box S	wounding and pathogen responsievness
SmABCC10	AGCCACC	982	989	box S	wounding and pathogen responsievness
SmABCC2	AGCCACC	778	785	box S	wounding and pathogen responsievness
SmABCC28	AGCCACC	1490	1497	box S	wounding and pathogen responsievness
SmABCC5	AGCCACC	675	682	box S	wounding and pathogen responsievness
SmABCE2	AGCCACC	506	513	box S	wounding and pathogen responsievness
SmABCF8	AGCCACC	241	248	box S	wounding and pathogen responsievness
SmABCF8	AGCCACC	349	356	box S	wounding and pathogen responsievness
SmABCA1	CCAAT	137	142	CAAT-box	common cis-acting element in promoter and enhancer regions
SmABCA1	CAAAT	174	179	CAAT-box	common cis-acting element in promoter and enhancer regions
SmABCA1	CAAAT	230	235	CAAT-box	common cis-acting element in promoter and enhancer regions
SmABCA1	CAAAT	240	245	CAAT-box	common cis-acting element in promoter and enhancer regions
SmABCA1	CCAAT	468	473	CAAT-box	common cis-acting element in promoter and enhancer regions
SmABCA1	CCAAT	510	515	CAAT-box	common cis-acting element in promoter and enhancer regions
SmABCA1	CCAAT	532	537	CAAT-box	common cis-acting element in promoter and enhancer regions
SmABCA1	CAAAT	624	629	CAAT-box	common cis-acting element in promoter and enhancer regions
SmABCA1	CAAAT	674	679	CAAT-box	common cis-acting element in promoter and enhancer regions
SmABCA1	CAAAT	686	691	CAAT-box	common cis-acting element in promoter and enhancer regions
SmABCA1	CAAAT	727	732	CAAT-box	common cis-acting element in promoter and enhancer regions
SmABCA1	CCAAT	759	764	CAAT-box	common cis-acting element in promoter and enhancer regions
SmABCA1	CCAAT	1276	1281	CAAT-box	common cis-acting element in promoter and enhancer regions
SmABCA1	CAAAT	1440	1445	CAAT-box	common cis-acting element in promoter and enhancer regions
SmABCA1	CAAAT	1588	1593	CAAT-box	common cis-acting element in promoter and enhancer regions
SmABCA1	CAAT	1609	1613	CAAT-box	common cis-acting element in promoter and enhancer regions
SmABCA1	CAAT	1703	1707	CAAT-box	common cis-acting element in promoter and enhancer regions
SmABCA1	CAAAT	1896	1901	CAAT-box	common cis-acting element in promoter and enhancer regions
SmABCA1	CCCAATTT	1946	1954	CAAT-box	common cis-acting element in promoter and enhancer regions
SmABCA1	CCAAT	1947	1952	CAAT-box	common cis-acting element in promoter and enhancer regions
SmABCA1	CAAT	1948	1952	CAAT-box	common cis-acting element in promoter and enhancer regions
SmABCA1	CAAT	1991	1995	CAAT-box	common cis-acting element in promoter and enhancer regions
SmABCA10	CAAT	8	12	CAAT-box	common cis-acting element in promoter and enhancer regions
SmABCA10	CAAT	105	109	CAAT-box	common cis-acting element in promoter and enhancer regions
SmABCA10	CAAT	112	116	CAAT-box	common cis-acting element in promoter and enhancer regions
SmABCA10	CAAT	164	168	CAAT-box	common cis-acting element in promoter and enhancer regions
SmABCA10	CAAAT	186	191	CAAT-box	common cis-acting element in promoter and enhancer regions
SmABCA10	CCAAT	233	238	CAAT-box	common cis-acting element in promoter and enhancer regions
SmABCA10	CAAT	456	460	CAAT-box	common cis-acting element in promoter and enhancer regions
SmABCA10	CAAT	545	549	CAAT-box	common cis-acting element in promoter and enhancer regions
SmABCA10	CCAAT	724	729	CAAT-box	common cis-acting element in promoter and enhancer regions
SmABCA10	CAAT	725	729	CAAT-box	common cis-acting element in promoter and enhancer regions
SmABCA10	CAAT	741	745	CAAT-box	common cis-acting element in promoter and enhancer regions
SmABCA10	CAAT	887	891	CAAT-box	common cis-acting element in promoter and enhancer regions
SmABCA10	CAAT	920	924	CAAT-box	common cis-acting element in promoter and enhancer regions
SmABCA10	CAAT	974	978	CAAT-box	common cis-acting element in promoter and enhancer regions
SmABCA10	CAAT	976	980	CAAT-box	common cis-acting element in promoter and enhancer regions
SmABCA10	CCAAT	1057	1062	CAAT-box	common cis-acting element in promoter and enhancer regions
SmABCA10	CAAT	1058	1062	CAAT-box	common cis-acting element in promoter and enhancer regions
SmABCA10	CAAT	1060	1064	CAAT-box	common cis-acting element in promoter and enhancer regions
SmABCA10	CCAAT	1074	1079	CAAT-box	common cis-acting element in promoter and enhancer regions
SmABCA10	CAAAT	1089	1094	CAAT-box	common cis-acting element in promoter and enhancer regions
SmABCA10	CCAAT	1096	1101	CAAT-box	common cis-acting element in promoter and enhancer regions
SmABCA10	CAAT	1097	1101	CAAT-box	common cis-acting element in promoter and enhancer regions
SmABCA10	CAAT	1128	1132	CAAT-box	common cis-acting element in promoter and enhancer regions
SmABCA10	CCAAT	1287	1292	CAAT-box	common cis-acting element in promoter and enhancer regions
SmABCA10	CAAT	1301	1305	CAAT-box	common cis-acting element in promoter and enhancer regions
SmABCA10	CAAT	1382	1386	CAAT-box	common cis-acting element in promoter and enhancer regions
SmABCA10	CAAT	1413	1417	CAAT-box	common cis-acting element in promoter and enhancer regions
SmABCA10	CAAT	1434	1438	CAAT-box	common cis-acting element in promoter and enhancer regions
SmABCA10	CAAAT	1473	1478	CAAT-box	common cis-acting element in promoter and enhancer regions
SmABCA10	CAAAT	1476	1481	CAAT-box	common cis-acting element in promoter and enhancer regions
SmABCA10	CAAAT	1487	1492	CAAT-box	common cis-acting element in promoter and enhancer regions
SmABCA10	CAAT	1544	1548	CAAT-box	common cis-acting element in promoter and enhancer regions
SmABCA10	CAAAT	1721	1726	CAAT-box	common cis-acting element in promoter and enhancer regions
SmABCA10	CAAT	1743	1747	CAAT-box	common cis-acting element in promoter and enhancer regions
SmABCA10	CAAT	1840	1844	CAAT-box	common cis-acting element in promoter and enhancer regions
SmABCA10	CAAT	1864	1868	CAAT-box	common cis-acting element in promoter and enhancer regions
SmABCA10	CAAT	1957	1961	CAAT-box	common cis-acting element in promoter and enhancer regions
SmABCA10	CAAT	1992	1996	CAAT-box	common cis-acting element in promoter and enhancer regions
SmABCA11	CCAAT	37	42	CAAT-box	common cis-acting element in promoter and enhancer regions
SmABCA11	CAAT	38	42	CAAT-box	common cis-acting element in promoter and enhancer regions
SmABCA11	CAAT	104	108	CAAT-box	common cis-acting element in promoter and enhancer regions
SmABCA11	CAAT	138	142	CAAT-box	common cis-acting element in promoter and enhancer regions
SmABCA11	CAAT	153	157	CAAT-box	common cis-acting element in promoter and enhancer regions
SmABCA11	CAAT	161	165	CAAT-box	common cis-acting element in promoter and enhancer regions
SmABCA11	CAAT	236	240	CAAT-box	common cis-acting element in promoter and enhancer regions
SmABCA11	CAAAT	263	268	CAAT-box	common cis-acting element in promoter and enhancer regions
SmABCA11	CAAT	298	302	CAAT-box	common cis-acting element in promoter and enhancer regions
SmABCA11	CAAT	363	367	CAAT-box	common cis-acting element in promoter and enhancer regions
SmABCA11	CAAT	431	435	CAAT-box	common cis-acting element in promoter and enhancer regions
SmABCA11	CAAAT	456	461	CAAT-box	common cis-acting element in promoter and enhancer regions
SmABCA11	CAAAT	469	474	CAAT-box	common cis-acting element in promoter and enhancer regions
SmABCA11	CCAAT	620	625	CAAT-box	common cis-acting element in promoter and enhancer regions
SmABCA11	CAAT	621	625	CAAT-box	common cis-acting element in promoter and enhancer regions
SmABCA11	CAAAT	623	628	CAAT-box	common cis-acting element in promoter and enhancer regions
SmABCA11	CAAT	651	655	CAAT-box	common cis-acting element in promoter and enhancer regions
SmABCA11	CAAT	748	752	CAAT-box	common cis-acting element in promoter and enhancer regions
SmABCA11	CAAAT	781	786	CAAT-box	common cis-acting element in promoter and enhancer regions
SmABCA11	CAAT	895	899	CAAT-box	common cis-acting element in promoter and enhancer regions
SmABCA11	CAAAT	902	907	CAAT-box	common cis-acting element in promoter and enhancer regions
SmABCA11	CAAT	955	959	CAAT-box	common cis-acting element in promoter and enhancer regions
SmABCA11	CAAT	967	971	CAAT-box	common cis-acting element in promoter and enhancer regions
SmABCA11	CAAAT	1002	1007	CAAT-box	common cis-acting element in promoter and enhancer regions
SmABCA11	CCAAT	1036	1041	CAAT-box	common cis-acting element in promoter and enhancer regions
SmABCA11	CAAAT	1060	1065	CAAT-box	common cis-acting element in promoter and enhancer regions
SmABCA11	CAAT	1098	1102	CAAT-box	common cis-acting element in promoter and enhancer regions
SmABCA11	CAAAT	1155	1160	CAAT-box	common cis-acting element in promoter and enhancer regions
SmABCA11	CAAAT	1202	1207	CAAT-box	common cis-acting element in promoter and enhancer regions
SmABCA11	CAAAT	1282	1287	CAAT-box	common cis-acting element in promoter and enhancer regions
SmABCA11	CAAT	1289	1293	CAAT-box	common cis-acting element in promoter and enhancer regions
SmABCA11	CAAT	1294	1298	CAAT-box	common cis-acting element in promoter and enhancer regions
SmABCA11	CAAAT	1311	1316	CAAT-box	common cis-acting element in promoter and enhancer regions
SmABCA11	CAAT	1321	1325	CAAT-box	common cis-acting element in promoter and enhancer regions
SmABCA11	CAAAT	1498	1503	CAAT-box	common cis-acting element in promoter and enhancer regions
SmABCA11	CAAT	1552	1556	CAAT-box	common cis-acting element in promoter and enhancer regions
SmABCA11	CAAAT	1571	1576	CAAT-box	common cis-acting element in promoter and enhancer regions
SmABCA11	CAAAT	1719	1724	CAAT-box	common cis-acting element in promoter and enhancer regions
SmABCA11	CAAAT	1755	1760	CAAT-box	common cis-acting element in promoter and enhancer regions
SmABCA11	CAAT	1758	1762	CAAT-box	common cis-acting element in promoter and enhancer regions
SmABCA11	CAAAT	1789	1794	CAAT-box	common cis-acting element in promoter and enhancer regions
SmABCA11	CAAT	1835	1839	CAAT-box	common cis-acting element in promoter and enhancer regions
SmABCA11	CAAT	1858	1862	CAAT-box	common cis-acting element in promoter and enhancer regions
SmABCA11	CAAAT	1904	1909	CAAT-box	common cis-acting element in promoter and enhancer regions
SmABCA11	CAAT	1976	1980	CAAT-box	common cis-acting element in promoter and enhancer regions
SmABCA11	CAAT	1983	1987	CAAT-box	common cis-acting element in promoter and enhancer regions
SmABCA12	CAAAT	125	130	CAAT-box	common cis-acting element in promoter and enhancer regions
SmABCA12	CAAT	228	232	CAAT-box	common cis-acting element in promoter and enhancer regions
SmABCA12	CAAT	609	613	CAAT-box	common cis-acting element in promoter and enhancer regions
SmABCA12	CCAAT	627	632	CAAT-box	common cis-acting element in promoter and enhancer regions
SmABCA12	CAAT	671	675	CAAT-box	common cis-acting element in promoter and enhancer regions
SmABCA12	CCAAT	979	984	CAAT-box	common cis-acting element in promoter and enhancer regions
SmABCA12	CAAT	1111	1115	CAAT-box	common cis-acting element in promoter and enhancer regions
SmABCA12	CAAT	1141	1145	CAAT-box	common cis-acting element in promoter and enhancer regions
SmABCA12	CCAAT	1257	1262	CAAT-box	common cis-acting element in promoter and enhancer regions
SmABCA12	CAAT	1258	1262	CAAT-box	common cis-acting element in promoter and enhancer regions
SmABCA12	CAAT	1322	1326	CAAT-box	common cis-acting element in promoter and enhancer regions
SmABCA12	CAAT	1331	1335	CAAT-box	common cis-acting element in promoter and enhancer regions
SmABCA12	CAAT	1425	1429	CAAT-box	common cis-acting element in promoter and enhancer regions
SmABCA12	CAAT	1447	1451	CAAT-box	common cis-acting element in promoter and enhancer regions
SmABCA12	CAAAT	1493	1498	CAAT-box	common cis-acting element in promoter and enhancer regions
SmABCA12	CAAT	1536	1540	CAAT-box	common cis-acting element in promoter and enhancer regions
SmABCA12	CAAT	1568	1572	CAAT-box	common cis-acting element in promoter and enhancer regions
SmABCA12	CAAAT	1622	1627	CAAT-box	common cis-acting element in promoter and enhancer regions
SmABCA12	CAAAT	1645	1650	CAAT-box	common cis-acting element in promoter and enhancer regions
SmABCA12	CAAAT	1789	1794	CAAT-box	common cis-acting element in promoter and enhancer regions
SmABCA12	CAAT	1804	1808	CAAT-box	common cis-acting element in promoter and enhancer regions
SmABCA12	CAAT	1885	1889	CAAT-box	common cis-acting element in promoter and enhancer regions
SmABCA12	CAAT	1899	1903	CAAT-box	common cis-acting element in promoter and enhancer regions
SmABCA12	CAAAT	1901	1906	CAAT-box	common cis-acting element in promoter and enhancer regions
SmABCA12	CAAT	1970	1974	CAAT-box	common cis-acting element in promoter and enhancer regions
SmABCA13	CAAT	130	134	CAAT-box	common cis-acting element in promoter and enhancer regions
SmABCA13	CCAAT	146	151	CAAT-box	common cis-acting element in promoter and enhancer regions
SmABCA13	CAAT	147	151	CAAT-box	common cis-acting element in promoter and enhancer regions
SmABCA13	CCAAT	162	167	CAAT-box	common cis-acting element in promoter and enhancer regions
[truncated: 13,857 more rows]
