# Supplementary material for: Genome-Wide Identification of ATP-Binding Cassette (ABC) Transporter Gene Family and Their Expression Analysis in Response to Anthocyanin Transportation in the Fruit Peel of Eggplant (Solanum melongena L.)
Source: Int J Mol Sci. 2025 Aug 14;26(16):7848. doi: 10.3390/ijms26167848 (PMC12387006; doi:10.3390/ijms26167848)
Supplement: Supplementary file 1 [file ijms-26-07848-s001.zip › 9.Table S9 FPKM values of SmABC genes and correllation coefficients.xlsx]

## Sheet: Table S9 Fpkm values and corr. 
Table S9. FPKM values of SmABC genes for the differential expression and correlation coeffients
FPKM values of SmABC genes for the differential expression of different eggplant peel colors
	A1	A2	A3	A4	A5
SmABCA8	28.4967	21.9167	12.8333	9.75667	14.45
SmABCA9	20.78	13.2333	5.13	3.27333	8.31
SmABCA16	35.7467	6.66333	20.5667	5.57667	9.22667
SmABCA17	14.6633	3.09333	8.62667	1.87333	3.73333
SmABCA19	2.64333	5.46	2.04333	1.56667	1.43333
SmABCA23	8.38333	11.7833	9.25667	5.74333	5.22
SmABCA28	20.3567	13.2667	10.4567	8.31667	3.75667
SmABCB1	6.05333	12.04	15.58	8.53333	10.7467
SmABCB5	1.17333	2.04667	1.31333	2.41	1.53333
SmABCB6	41.1667	69.3067	91.45	95.27	93.4533
SmABCB10	3.45667	4.57667	7.94667	7.32667	11.0467
SmABCB23	0.13	0.19	0.413333	0.356667	0.23
SmABCC6	0.21	0.64	0.303333	0.163333	0.136667
SmABCC7	13.03	15.3667	5.82667	10.56	13.49
SmABCC9	0.07	0.2	0.373333	0.27	0.226667
SmABCC23	1.18333	1.91	1.83	2.36	0.876667
SmABCC27	0.02	0.06	0.05	0.183333	0.356667
SmABCF3	15.0167	4.33667	9.59333	5.2	6.71
SmABCF6	33.5267	28.1067	22.1167	15.3667	9.85333
SmABCG2	1.78333	0.28	1.53333	1.96667	0.58
SmABCG7	0.26	0.553333	0.82	0.0833333	0.106667
SmABCG10	36.66	57.5833	90.01	70.16	100.12
SmABCG15	28.41	14.8167	33.3767	11.57	14.72
SmABCG17	6.76667	13.4067	2.96333	3.47333	5.58667
SmABCG20	0	1.17	0.176667	0.34	1.25667
SmABCG21	0.04	0.92	0.0733333	0.23	0.67
SmABCG23	0.823333	0.206667	0.436667	0.216667	0.88
SmABCG30	0.516667	0.263333	0.0566667	0.53	0.02
SmABCG31	170.94	298.353	376.963	372.16	429.163
SmABCG33	0.553333	2.78667	0.626667	2.31333	0.993333
SmABCG36	0.833333	1.21333	1.18333	1.43	2.09
SmABCG38	0.106667	0.783333	0.0933333	0.253333	0.126667
SmABCG45	0.0266667	0.6	0.04	0.0366667	0.0366667
SmABCG46	30.8433	13.2567	11.9667	9.42667	8.97333
SmABCG47	0.46	0.96	0.94	0.45	1.27333
SmABCG58	0.0966667	0.36	0.47	0.566667	1.06667
SmABCG60	8.61	7.47667	11.5233	8.92667	4.37
SmABCG63	2.35667	2.81333	5.59333	4.19333	4.22667
SmABCG64	237.17	165.483	215.66	194.08	379.983
SmABCI1	64.4667	39.6067	32.0767	25.8967	31.5633
SmABCI9	3.68667	7.44333	5.88	5.62	7.39
Correlation coefficients
	SmPAL	SmC4H	Sm4CL	SmCHS	SmCHI1	SmCHI2	SmFLS	SmF3H	SmF3'5'H	SmF3'H	SmDFR	SmANS	SmUFGT	Anthocyanin
SmABCA8	-0.00759273	0.923742	0.0511607	-0.211304	0.0541578	0.0939601	0.985359	0.31636	0.0536438	-0.18589	-0.191564	0.842497	0.664003	0.348527
SmABCA9	-0.00592311	0.920534	0.0603747	-0.214693	0.0593885	0.102972	0.977114	0.334892	0.0611405	-0.108359	-0.194125	0.85949	0.694633	0.380891
SmABCA16	0.766552	0.766552	0.648411	0.437688	0.639242	0.672174	0.60713	0.802187	0.64525	-0.263515	0.454921	0.864262	0.906249	0.809302
SmABCA17	0.619547	0.770492	0.619547	0.408755	0.611338	0.644044	0.621598	0.776488	0.616814	-0.267083	0.425942	0.858159	0.889233	0.813811
SmABCA19	-0.476125	0.379985	-0.429109	-0.476125	-0.40079	-0.4034	0.56933	-0.325516	-0.416299	-0.377155	-0.472932	0.139534	0.0132487	-0.365808
SmABCA23	-0.106687	0.40169	-0.136278	-0.161587	-0.106687	-0.115451	0.493952	-0.0785901	-0.122999	-0.575215	-0.159106	0.20763	0.0132487	-0.0722361
SmABCA28	0.468127	0.95729	0.497947	-0.106386	0.510775	0.533049	0.874066	0.669794	0.504534	-0.651648	0.313649	0.910663	0.816725	0.274526
SmABCB1	-0.24723	-0.611668	-0.305663	-0.106386	-0.294443	-0.329003	-0.554749	-0.47523	-0.301541	0.00681454	-0.121698	-0.668448	-0.656708	0.036154
SmABCB5	-0.193822	-0.394622	-0.251502	-0.0891242	-0.233631	-0.265834	-0.335087	-0.383442	-0.244259	-0.184484	-0.101313	-0.489942	-0.524867	-0.982504
SmABCB6	-0.203234	-0.986565	-0.258883	0.00168717	-0.262987	-0.300468	-0.983392	-0.505421	-0.26185	0.335469	-0.0185569	-0.933337	-0.79395	-0.334335
SmABCB10	-0.349338	-0.871077	-0.357773	-0.204867	-0.379968	-0.391266	-0.832047	-0.49876	-0.368317	0.755815	-0.218018	-0.762897	-0.624435	0.0702037
SmABCB23	0.351496	-0.711274	0.282693	0.538013	0.287957	0.243022	-0.864971	0.00235372	0.283915	-0.200209	0.52006	-0.623964	-0.42204	-0.13471
SmABCC6	-0.4108	0.162191	-0.45011	-0.423428	-0.419007	-0.434432	0.34148	-0.417923	-0.436384	-0.400466	-0.425674	-0.0767276	-0.309854	-0.38869
SmABCC7	-0.642706	0.351384	-0.602101	-0.756038	-0.602042	-0.573321	0.585436	-0.394491	-0.601397	0.311484	-0.746367	0.21077	-0.0175086	-0.326609
SmABCC9	0.0528472	-0.823064	-0.0187914	0.250445	-0.0122172	-0.0577783	-0.88326	-0.287014	-0.0170453	-0.0414392	0.230622	-0.78805	-0.646525	-0.142403
SmABCC23	0.338741	-0.222681	0.257794	0.449688	0.286798	0.241048	-0.317029	0.0605626	0.269858	-0.727523	0.437175	-0.289344	-0.254317	-0.711179
SmABCC27	-0.528034	-0.667415	-0.512314	-0.443014	-0.537284	-0.53293	-0.559907	-0.557008	-0.523726	0.882009	-0.450504	-0.592008	-0.527328	-0.13487
SmABCF3	0.60341	0.720575	0.665017	0.453715	0.651471	0.68641	0.549844	0.814964	0.659911	-0.177745	0.470892	0.845215	0.912344	0.832371
SmABCF6	0.334121	0.890514	0.351741	0.178869	0.370139	0.386409	0.853606	0.510961	0.360684	-0.67562	0.193356	0.796985	0.663153	0.22004
SmABCG2	0.963009	0.232031	0.962527	0.956656	0.95864	0.954394	-0.076872	0.884755	0.960818	-0.500313	0.959777	0.408037	0.62495	0.194221
SmABCG7	0.0970341	-0.00478029	0.0537106	0.133773	0.0743876	0.0517021	-0.0149134	-0.0181251	0.0625607	-0.459055	0.128685	-0.0891261	-0.128982	0.234576
SmABCG10	-0.35208	-0.920193	-0.378603	-0.18564	-0.393285	-0.41427	-0.875133	-0.553468	-0.38598	0.617203	-0.201572	-0.846154	-0.723335	0.0664989
SmABCG15	0.564864	0.375426	0.58003	0.508258	0.578386	0.586309	0.209397	0.603172	0.579609	-0.339985	0.515229	0.458663	0.5406	0.811302
SmABCG17	-0.620262	0.367657	-0.616852	-0.707671	-0.597533	-0.587658	0.616011	-0.459022	-0.607854	-0.0807126	-0.702079	0.134805	-0.151739	-0.359376
SmABCG20	-0.988566	-0.45058	-0.992233	-0.942291	-0.993677	-0.993715	-0.15218	-0.960543	-0.993089	0.650247	-0.948952	-0.589455	-0.756487	-0.388625
SmABCG21	-0.955196	-0.284089	-0.96662	-0.930648	-0.958614	-0.961021	0.0235166	-0.916333	-0.96321	0.422628	-0.935876	-0.475371	-0.693932	-0.516689
SmABCG23	-0.0636843	0.256045	0.0205677	-0.173359	-0.0124728	0.0334566	0.25702	0.193638	0.00671448	0.646628	-0.160017	0.389753	0.431912	0.794269
SmABCG30	0.544974	0.605663	0.554518	0.452203	0.564189	0.571872	0.472332	0.618741	0.559267	-0.583124	0.461749	0.613221	0.612557	-0.329067
SmABCG31	-0.38331	-0.993828	-0.426018	-0.193088	-0.434664	-0.464442	-0.936383	-0.633448	-0.430884	0.527077	-0.211923	-0.950033	-0.841034	-0.244333
SmABCG33	-0.393248	-0.199231	-0.447045	-0.332058	-0.421638	-0.448421	-0.0537492	-0.509026	-0.436241	-0.247367	-0.341045	-0.381398	-0.526611	-0.971521
SmABCG36	-0.638434	-0.77992	-0.636315	-0.527609	-0.656931	-0.659942	-0.637986	-0.707712	-0.645961	0.875041	-0.53824	-0.737944	-0.694989	-0.163386
SmABCG38	-0.55069	0.056251	-0.589262	-0.550442	-0.560505	-0.575751	0.272907	-0.559341	-0.576632	-0.260493	-0.554076	-0.188768	-0.431111	-0.710102
SmABCG45	-0.59167	0.107006	-0.623656	-0.606542	-0.595926	-0.607007	0.339191	-0.569429	-0.611388	-0.224489	-0.6087	-0.143888	-0.402647	-0.548304
SmABCG46	0.446989	0.968321	0.508485	0.249247	0.505822	0.544428	0.876073	0.727972	0.508433	-0.337889	0.269894	0.993629	0.941403	0.519179
SmABCG47	-0.795938	-0.568675	-0.796748	-0.724786	-0.806329	-0.807489	-0.349943	-0.809577	-0.801322	0.717719	-0.732785	-0.624407	-0.694967	0.151115
SmABCG58	-0.568854	-0.832455	-0.571217	-0.443196	-0.592311	-0.598631	-0.717244	-0.668108	-0.581161	0.852627	-0.455087	-0.771903	-0.700117	-0.0958453
SmABCG60	0.786575	0.153476	0.740229	0.822137	0.759209	0.732039	-0.0771483	0.607518	0.748312	-0.837421	0.818863	0.190352	0.303798	0.129891
SmABCG63	0.156084	-0.796365	0.107375	0.335416	0.101877	0.0675394	-0.902121	-0.137827	0.103929	0.132952	0.318612	-0.685041	-0.483634	0.127887
SmABCG64	-0.38925	-0.303509	-0.332147	-0.393286	-0.367061	-0.338731	-0.230638	-0.265966	-0.347414	0.946668	-0.390899	-0.179667	-0.113732	0.475289
SmABCI1	0.260641	0.966039	0.326725	0.0534008	0.324038	0.366204	0.935308	0.575857	0.326725	-0.231937	0.0745607	0.958121	0.858675	0.512524
SmABCI9	-0.871364	-0.7104	-0.90837	-0.751178	-0.903563	-0.924102	-0.459775	-0.988714	-0.906914	0.498647	-0.765345	-0.840776	-0.95064	-0.446985
